# Supplementary material for: A systems biology approach to dynamic modeling and inter-subject variability of statin pharmacokinetics in human hepatocytes
Source: BMC Syst Biol. 2011 May 6;5:66. doi: 10.1186/1752-0509-5-66 (PMC3117731; doi:10.1186/1752-0509-5-66)
Supplement: Additional file 7 — Model of atorvastatin metabolism in primary human hepatocytes of individual 1. The sbml-file contains the model of Atorvastatin metabolism in human hepatocytes with the model parameters identified on primary human hepatocytes of individual 1 (supplemented as .xml-file). [file 1752-0509-5-66-S7.XML]

<?xml version="1.0" encoding="UTF-8"?>
<!-- Created by XMLPrettyPrinter on 08.09.2010 from JDesigner 2.1.47 -->
<sbml xmlns = "http://www.sbml.org/sbml/level2" level = "2" version = "1" xmlns:jd2 = "http://www.sys-bio.org/sbml/jd2">
   <!--                     -->
   <!--  Model Starts Here  -->
   <!--                     -->
   <model id = "Atorvastatin_Metabolism" name = "Atorvastatin_Metabolism">
      <notes>
         <p xmlns = "http://www.w3.org/1999/xhtml">
            <body/>
         </p>
      </notes>
      <annotation>
         <jd2:JDesignerLayout version = "2.0" MajorVersion = "2" MinorVersion = "1" BuildVersion = "47"
                              xmlns:jd2 = "http://www.sys-bio.org/sbml/jd2">
            <jd2:header>
               <jd2:VersionHeader JDesignerVersion = "2.0"/>
               <jd2:ModelHeader Author = "Joachim Bucher" ModelVersion = "1.0" ModelTitle = "Atorvastatin_Metabolism"/>
               <jd2:TimeCourseDetails timeStart = "0" timeEnd = "600" numberOfPoints = "1000"/>
            </jd2:header>
            <jd2:JDGraphicsHeader BackGroundColor = "FFFFFFEF"/>
            <jd2:listOfCompartments>
               <jd2:compartment id = "compartment" size = "1" visible = "false">
                  <jd2:boundingBox x = "0" y = "0" w = "64" h = "64"/>
                  <jd2:membraneStyle thickness = "12" color = "FFFFA500"/>
                  <jd2:interiorStyle color = "FFFFEEEE"/>
                  <jd2:text value = "compartment" visible = "true">
                     <jd2:position rx = "1" ry = "48"/>
                     <jd2:font fontName = "Arial" fontSize = "8" fontStyle = "" fontColor = "FF000000"/>
                  </jd2:text>
               </jd2:compartment>
               <jd2:compartment id = "medium" size = "2" visible = "true">
                  <jd2:boundingBox x = "196" y = "318" w = "1010" h = "266"/>
                  <jd2:membraneStyle thickness = "12" color = "FFFFA500"/>
                  <jd2:interiorStyle color = "FFFFEEEE"/>
                  <jd2:text value = "medium" visible = "true">
                     <jd2:position rx = "14" ry = "48"/>
                     <jd2:font fontName = "Arial" fontSize = "8" fontStyle = "" fontColor = "FF000000"/>
                  </jd2:text>
               </jd2:compartment>
               <jd2:compartment id = "cell" size = "0.0142" visible = "true">
                  <jd2:boundingBox x = "192" y = "603" w = "1017" h = "508"/>
                  <jd2:membraneStyle thickness = "12" color = "FFFFA500"/>
                  <jd2:interiorStyle color = "FFFFEEEE"/>
                  <jd2:text value = "cell" visible = "true">
                     <jd2:position rx = "24" ry = "48"/>
                     <jd2:font fontName = "Arial" fontSize = "8" fontStyle = "" fontColor = "FF000000"/>
                  </jd2:text>
               </jd2:compartment>
            </jd2:listOfCompartments>
            <jd2:listOfSpecies>
               <jd2:species id = "AS_m" boundaryCondition = "false" compartment = "medium" initialConcentration = "8797.15">
                  <jd2:boundingBox x = "378" y = "437"/>
                  <jd2:text value = "AS_m" visible = "true">
                     <jd2:position rx = "7" ry = "10"/>
                     <jd2:font fontName = "Arial" fontSize = "8" fontStyle = "" fontColor = "FF000000"/>
                  </jd2:text>
                  <jd2:complex id = "DefaultMolecule" w = "48" h = "32" boundarySpeciesStyle = "bsShadow"
                               boundaryStyleColor = "FF0000FF" captionPosition = "npCenter">
                     <jd2:subunit shape = "suRoundSquare">
                        <jd2:boundingBox rx = "0" ry = "0" w = "48" h = "32"/>
                        <jd2:text value = "S1" visible = "false">
                           <jd2:position rx = "18" ry = "9"/>
                           <jd2:font fontName = "Arial" fontSize = "8" fontColor = "FF000000" fontStyle = ""/>
                        </jd2:text>
                        <jd2:color scheme = "gtLinear" startColor = "FFCCFFFF" endColor = "FFFFFFFF"/>
                        <jd2:edgeStyle color = "FF969696" thickness = "1" stroke = "dsSolid"/>
                     </jd2:subunit>
                  </jd2:complex>
               </jd2:species>
               <jd2:species id = "ASL_m" boundaryCondition = "false" compartment = "medium" initialConcentration = "30.56">
                  <jd2:boundingBox x = "451" y = "436"/>
                  <jd2:text value = "ASL_m" visible = "true">
                     <jd2:position rx = "4" ry = "10"/>
                     <jd2:font fontName = "Arial" fontSize = "8" fontStyle = "" fontColor = "FF000000"/>
                  </jd2:text>
                  <jd2:complex id = "DefaultMolecule" w = "48" h = "32" boundarySpeciesStyle = "bsShadow"
                               boundaryStyleColor = "FF0000FF" captionPosition = "npCenter">
                     <jd2:subunit shape = "suRoundSquare">
                        <jd2:boundingBox rx = "0" ry = "0" w = "48" h = "32"/>
                        <jd2:text value = "S1" visible = "false">
                           <jd2:position rx = "18" ry = "9"/>
                           <jd2:font fontName = "Arial" fontSize = "8" fontColor = "FF000000" fontStyle = ""/>
                        </jd2:text>
                        <jd2:color scheme = "gtLinear" startColor = "FFCCFFFF" endColor = "FFFFFFFF"/>
                        <jd2:edgeStyle color = "FF969696" thickness = "1" stroke = "dsSolid"/>
                     </jd2:subunit>
                  </jd2:complex>
               </jd2:species>
               <jd2:species id = "ASoOH_m" boundaryCondition = "false" compartment = "medium" initialConcentration = "0">
                  <jd2:boundingBox x = "728" y = "429"/>
                  <jd2:text value = "ASoOH_m" visible = "true">
                     <jd2:position rx = "4" ry = "10"/>
                     <jd2:font fontName = "Arial" fontSize = "8" fontStyle = "" fontColor = "FF000000"/>
                  </jd2:text>
                  <jd2:complex id = "DefaultMolecule" w = "64" h = "32" boundarySpeciesStyle = "bsShadow"
                               boundaryStyleColor = "FF0000FF" captionPosition = "npCenter">
                     <jd2:subunit shape = "suRoundSquare">
                        <jd2:boundingBox rx = "0" ry = "0" w = "64" h = "32"/>
                        <jd2:text value = "S1" visible = "false">
                           <jd2:position rx = "26" ry = "9"/>
                           <jd2:font fontName = "Arial" fontSize = "8" fontColor = "FF000000" fontStyle = ""/>
                        </jd2:text>
                        <jd2:color scheme = "gtLinear" startColor = "FFCCFFFF" endColor = "FFFFFFFF"/>
                        <jd2:edgeStyle color = "FF969696" thickness = "1" stroke = "dsSolid"/>
                     </jd2:subunit>
                  </jd2:complex>
               </jd2:species>
               <jd2:species id = "ASLpOH_m" boundaryCondition = "false" compartment = "medium" initialConcentration = "0">
                  <jd2:boundingBox x = "819" y = "429"/>
                  <jd2:text value = "ASLpOH_m" visible = "true">
                     <jd2:position rx = "3" ry = "10"/>
                     <jd2:font fontName = "Arial" fontSize = "8" fontStyle = "" fontColor = "FF000000"/>
                  </jd2:text>
                  <jd2:complex id = "DefaultMolecule" w = "70" h = "32" boundarySpeciesStyle = "bsShadow"
                               boundaryStyleColor = "FF0000FF" captionPosition = "npCenter">
                     <jd2:subunit shape = "suRoundSquare">
                        <jd2:boundingBox rx = "0" ry = "0" w = "70" h = "32"/>
                        <jd2:text value = "S1" visible = "false">
                           <jd2:position rx = "29" ry = "9"/>
                           <jd2:font fontName = "Arial" fontSize = "8" fontColor = "FF000000" fontStyle = ""/>
                        </jd2:text>
                        <jd2:color scheme = "gtLinear" startColor = "FFCCFFFF" endColor = "FFFFFFFF"/>
                        <jd2:edgeStyle color = "FF969696" thickness = "1" stroke = "dsSolid"/>
                     </jd2:subunit>
                  </jd2:complex>
               </jd2:species>
               <jd2:species id = "ASpOH_m" boundaryCondition = "false" compartment = "medium" initialConcentration = "0">
                  <jd2:boundingBox x = "625" y = "431"/>
                  <jd2:text value = "ASpOH_m" visible = "true">
                     <jd2:position rx = "4" ry = "10"/>
                     <jd2:font fontName = "Arial" fontSize = "8" fontStyle = "" fontColor = "FF000000"/>
                  </jd2:text>
                  <jd2:complex id = "DefaultMolecule" w = "64" h = "32" boundarySpeciesStyle = "bsShadow"
                               boundaryStyleColor = "FF0000FF" captionPosition = "npCenter">
                     <jd2:subunit shape = "suRoundSquare">
                        <jd2:boundingBox rx = "0" ry = "0" w = "64" h = "32"/>
                        <jd2:text value = "S1" visible = "false">
                           <jd2:position rx = "26" ry = "9"/>
                           <jd2:font fontName = "Arial" fontSize = "8" fontColor = "FF000000" fontStyle = ""/>
                        </jd2:text>
                        <jd2:color scheme = "gtLinear" startColor = "FFCCFFFF" endColor = "FFFFFFFF"/>
                        <jd2:edgeStyle color = "FF969696" thickness = "1" stroke = "dsSolid"/>
                     </jd2:subunit>
                  </jd2:complex>
               </jd2:species>
               <jd2:species id = "ASLoOH_m" boundaryCondition = "false" compartment = "medium" initialConcentration = "0">
                  <jd2:boundingBox x = "917" y = "433"/>
                  <jd2:text value = "ASLoOH_m" visible = "true">
                     <jd2:position rx = "3" ry = "10"/>
                     <jd2:font fontName = "Arial" fontSize = "8" fontStyle = "" fontColor = "FF000000"/>
                  </jd2:text>
                  <jd2:complex id = "DefaultMolecule" w = "70" h = "32" boundarySpeciesStyle = "bsShadow"
                               boundaryStyleColor = "FF0000FF" captionPosition = "npCenter">
                     <jd2:subunit shape = "suRoundSquare">
                        <jd2:boundingBox rx = "0" ry = "0" w = "70" h = "32"/>
                        <jd2:text value = "S1" visible = "false">
                           <jd2:position rx = "29" ry = "9"/>
                           <jd2:font fontName = "Arial" fontSize = "8" fontColor = "FF000000" fontStyle = ""/>
                        </jd2:text>
                        <jd2:color scheme = "gtLinear" startColor = "FFCCFFFF" endColor = "FFFFFFFF"/>
                        <jd2:edgeStyle color = "FF969696" thickness = "1" stroke = "dsSolid"/>
                     </jd2:subunit>
                  </jd2:complex>
               </jd2:species>
               <jd2:species id = "AS_c" boundaryCondition = "false" compartment = "cell" initialConcentration = "0">
                  <jd2:boundingBox x = "370" y = "754"/>
                  <jd2:text value = "AS_c" visible = "true">
                     <jd2:position rx = "9" ry = "10"/>
                     <jd2:font fontName = "Arial" fontSize = "8" fontStyle = "" fontColor = "FF000000"/>
                  </jd2:text>
                  <jd2:complex id = "DefaultMolecule" w = "48" h = "32" boundarySpeciesStyle = "bsShadow"
                               boundaryStyleColor = "FF0000FF" captionPosition = "npCenter">
                     <jd2:subunit shape = "suRoundSquare">
                        <jd2:boundingBox rx = "0" ry = "0" w = "48" h = "32"/>
                        <jd2:text value = "S1" visible = "false">
                           <jd2:position rx = "18" ry = "9"/>
                           <jd2:font fontName = "Arial" fontSize = "8" fontColor = "FF000000" fontStyle = ""/>
                        </jd2:text>
                        <jd2:color scheme = "gtLinear" startColor = "FFCCFFFF" endColor = "FFFFFFFF"/>
                        <jd2:edgeStyle color = "FF969696" thickness = "1" stroke = "dsSolid"/>
                     </jd2:subunit>
                  </jd2:complex>
               </jd2:species>
               <jd2:species id = "ASL_c" boundaryCondition = "false" compartment = "cell" initialConcentration = "0">
                  <jd2:boundingBox x = "443" y = "896"/>
                  <jd2:text value = "ASL_c" visible = "true">
                     <jd2:position rx = "6" ry = "10"/>
                     <jd2:font fontName = "Arial" fontSize = "8" fontStyle = "" fontColor = "FF000000"/>
                  </jd2:text>
                  <jd2:complex id = "DefaultMolecule" w = "48" h = "32" boundarySpeciesStyle = "bsShadow"
                               boundaryStyleColor = "FF0000FF" captionPosition = "npCenter">
                     <jd2:subunit shape = "suRoundSquare">
                        <jd2:boundingBox rx = "0" ry = "0" w = "48" h = "32"/>
                        <jd2:text value = "S1" visible = "false">
                           <jd2:position rx = "18" ry = "9"/>
                           <jd2:font fontName = "Arial" fontSize = "8" fontColor = "FF000000" fontStyle = ""/>
                        </jd2:text>
                        <jd2:color scheme = "gtLinear" startColor = "FFCCFFFF" endColor = "FFFFFFFF"/>
                        <jd2:edgeStyle color = "FF969696" thickness = "1" stroke = "dsSolid"/>
                     </jd2:subunit>
                  </jd2:complex>
               </jd2:species>
               <jd2:species id = "ASpOH_c" boundaryCondition = "false" compartment = "cell" initialConcentration = "0">
                  <jd2:boundingBox x = "620" y = "659"/>
                  <jd2:text value = "ASpOH_c" visible = "true">
                     <jd2:position rx = "4" ry = "10"/>
                     <jd2:font fontName = "Arial" fontSize = "8" fontStyle = "" fontColor = "FF000000"/>
                  </jd2:text>
                  <jd2:complex id = "DefaultMolecule" w = "62" h = "32" boundarySpeciesStyle = "bsShadow"
                               boundaryStyleColor = "FF0000FF" captionPosition = "npCenter">
                     <jd2:subunit shape = "suRoundSquare">
                        <jd2:boundingBox rx = "0" ry = "0" w = "62" h = "32"/>
                        <jd2:text value = "S1" visible = "false">
                           <jd2:position rx = "25" ry = "9"/>
                           <jd2:font fontName = "Arial" fontSize = "8" fontColor = "FF000000" fontStyle = ""/>
                        </jd2:text>
                        <jd2:color scheme = "gtLinear" startColor = "FFCCFFFF" endColor = "FFFFFFFF"/>
                        <jd2:edgeStyle color = "FF969696" thickness = "1" stroke = "dsSolid"/>
                     </jd2:subunit>
                  </jd2:complex>
               </jd2:species>
               <jd2:species id = "ASoOH_c" boundaryCondition = "false" compartment = "cell" initialConcentration = "0">
                  <jd2:boundingBox x = "710" y = "780"/>
                  <jd2:text value = "ASoOH_c" visible = "true">
                     <jd2:position rx = "4" ry = "10"/>
                     <jd2:font fontName = "Arial" fontSize = "8" fontStyle = "" fontColor = "FF000000"/>
                  </jd2:text>
                  <jd2:complex id = "DefaultMolecule" w = "62" h = "32" boundarySpeciesStyle = "bsShadow"
                               boundaryStyleColor = "FF0000FF" captionPosition = "npCenter">
                     <jd2:subunit shape = "suRoundSquare">
                        <jd2:boundingBox rx = "0" ry = "0" w = "62" h = "32"/>
                        <jd2:text value = "S1" visible = "false">
                           <jd2:position rx = "25" ry = "9"/>
                           <jd2:font fontName = "Arial" fontSize = "8" fontColor = "FF000000" fontStyle = ""/>
                        </jd2:text>
                        <jd2:color scheme = "gtLinear" startColor = "FFCCFFFF" endColor = "FFFFFFFF"/>
                        <jd2:edgeStyle color = "FF969696" thickness = "1" stroke = "dsSolid"/>
                     </jd2:subunit>
                  </jd2:complex>
               </jd2:species>
               <jd2:species id = "ASLpOH_c" boundaryCondition = "false" compartment = "cell" initialConcentration = "0">
                  <jd2:boundingBox x = "811" y = "910"/>
                  <jd2:text value = "ASLpOH_c" visible = "true">
                     <jd2:position rx = "4" ry = "10"/>
                     <jd2:font fontName = "Arial" fontSize = "8" fontStyle = "" fontColor = "FF000000"/>
                  </jd2:text>
                  <jd2:complex id = "DefaultMolecule" w = "68" h = "32" boundarySpeciesStyle = "bsShadow"
                               boundaryStyleColor = "FF0000FF" captionPosition = "npCenter">
                     <jd2:subunit shape = "suRoundSquare">
                        <jd2:boundingBox rx = "0" ry = "0" w = "68" h = "32"/>
                        <jd2:text value = "S1" visible = "false">
                           <jd2:position rx = "28" ry = "9"/>
                           <jd2:font fontName = "Arial" fontSize = "8" fontColor = "FF000000" fontStyle = ""/>
                        </jd2:text>
                        <jd2:color scheme = "gtLinear" startColor = "FFCCFFFF" endColor = "FFFFFFFF"/>
                        <jd2:edgeStyle color = "FF969696" thickness = "1" stroke = "dsSolid"/>
                     </jd2:subunit>
                  </jd2:complex>
               </jd2:species>
               <jd2:species id = "ASLoOH_c" boundaryCondition = "false" compartment = "cell" initialConcentration = "0">
                  <jd2:boundingBox x = "907" y = "1041"/>
                  <jd2:text value = "ASLoOH_c" visible = "true">
                     <jd2:position rx = "4" ry = "10"/>
                     <jd2:font fontName = "Arial" fontSize = "8" fontStyle = "" fontColor = "FF000000"/>
                  </jd2:text>
                  <jd2:complex id = "DefaultMolecule" w = "68" h = "32" boundarySpeciesStyle = "bsShadow"
                               boundaryStyleColor = "FF0000FF" captionPosition = "npCenter">
                     <jd2:subunit shape = "suRoundSquare">
                        <jd2:boundingBox rx = "0" ry = "0" w = "68" h = "32"/>
                        <jd2:text value = "S1" visible = "false">
                           <jd2:position rx = "28" ry = "9"/>
                           <jd2:font fontName = "Arial" fontSize = "8" fontColor = "FF000000" fontStyle = ""/>
                        </jd2:text>
                        <jd2:color scheme = "gtLinear" startColor = "FFCCFFFF" endColor = "FFFFFFFF"/>
                        <jd2:edgeStyle color = "FF969696" thickness = "1" stroke = "dsSolid"/>
                     </jd2:subunit>
                  </jd2:complex>
               </jd2:species>
               <jd2:species id = "ASpOH_b" boundaryCondition = "false" compartment = "cell" initialConcentration = "0">
                  <jd2:boundingBox x = "1069" y = "654"/>
                  <jd2:text value = "ASpOH_b" visible = "true">
                     <jd2:position rx = "4" ry = "10"/>
                     <jd2:font fontName = "Arial" fontSize = "8" fontStyle = "" fontColor = "FF000000"/>
                  </jd2:text>
                  <jd2:complex id = "DefaultMolecule" w = "62" h = "32" boundarySpeciesStyle = "bsShadow"
                               boundaryStyleColor = "FF0000FF" captionPosition = "npCenter">
                     <jd2:subunit shape = "suRoundSquare">
                        <jd2:boundingBox rx = "0" ry = "0" w = "62" h = "32"/>
                        <jd2:text value = "S1" visible = "false">
                           <jd2:position rx = "25" ry = "9"/>
                           <jd2:font fontName = "Arial" fontSize = "8" fontColor = "FF000000" fontStyle = ""/>
                        </jd2:text>
                        <jd2:color scheme = "gtLinear" startColor = "FFCCFFFF" endColor = "FFFFFFFF"/>
                        <jd2:edgeStyle color = "FF969696" thickness = "1" stroke = "dsSolid"/>
                     </jd2:subunit>
                  </jd2:complex>
               </jd2:species>
               <jd2:species id = "ASoOH_b" boundaryCondition = "false" compartment = "cell" initialConcentration = "0">
                  <jd2:boundingBox x = "1071" y = "778"/>
                  <jd2:text value = "ASoOH_b" visible = "true">
                     <jd2:position rx = "4" ry = "10"/>
                     <jd2:font fontName = "Arial" fontSize = "8" fontStyle = "" fontColor = "FF000000"/>
                  </jd2:text>
                  <jd2:complex id = "DefaultMolecule" w = "62" h = "32" boundarySpeciesStyle = "bsShadow"
                               boundaryStyleColor = "FF0000FF" captionPosition = "npCenter">
                     <jd2:subunit shape = "suRoundSquare">
                        <jd2:boundingBox rx = "0" ry = "0" w = "62" h = "32"/>
                        <jd2:text value = "S1" visible = "false">
                           <jd2:position rx = "25" ry = "9"/>
                           <jd2:font fontName = "Arial" fontSize = "8" fontColor = "FF000000" fontStyle = ""/>
                        </jd2:text>
                        <jd2:color scheme = "gtLinear" startColor = "FFCCFFFF" endColor = "FFFFFFFF"/>
                        <jd2:edgeStyle color = "FF969696" thickness = "1" stroke = "dsSolid"/>
                     </jd2:subunit>
                  </jd2:complex>
               </jd2:species>
               <jd2:species id = "ASLpOH_b" boundaryCondition = "false" compartment = "cell" initialConcentration = "0">
                  <jd2:boundingBox x = "1063" y = "914"/>
                  <jd2:text value = "ASLpOH_b" visible = "true">
                     <jd2:position rx = "4" ry = "10"/>
                     <jd2:font fontName = "Arial" fontSize = "8" fontStyle = "" fontColor = "FF000000"/>
                  </jd2:text>
                  <jd2:complex id = "DefaultMolecule" w = "68" h = "32" boundarySpeciesStyle = "bsShadow"
                               boundaryStyleColor = "FF0000FF" captionPosition = "npCenter">
                     <jd2:subunit shape = "suRoundSquare">
                        <jd2:boundingBox rx = "0" ry = "0" w = "68" h = "32"/>
                        <jd2:text value = "S1" visible = "false">
                           <jd2:position rx = "28" ry = "9"/>
                           <jd2:font fontName = "Arial" fontSize = "8" fontColor = "FF000000" fontStyle = ""/>
                        </jd2:text>
                        <jd2:color scheme = "gtLinear" startColor = "FFCCFFFF" endColor = "FFFFFFFF"/>
                        <jd2:edgeStyle color = "FF969696" thickness = "1" stroke = "dsSolid"/>
                     </jd2:subunit>
                  </jd2:complex>
               </jd2:species>
               <jd2:species id = "ASLoOH_b" boundaryCondition = "false" compartment = "cell" initialConcentration = "0">
                  <jd2:boundingBox x = "1065" y = "1038"/>
                  <jd2:text value = "ASLoOH_b" visible = "true">
                     <jd2:position rx = "4" ry = "10"/>
                     <jd2:font fontName = "Arial" fontSize = "8" fontStyle = "" fontColor = "FF000000"/>
                  </jd2:text>
                  <jd2:complex id = "DefaultMolecule" w = "68" h = "32" boundarySpeciesStyle = "bsShadow"
                               boundaryStyleColor = "FF0000FF" captionPosition = "npCenter">
                     <jd2:subunit shape = "suRoundSquare">
                        <jd2:boundingBox rx = "0" ry = "0" w = "68" h = "32"/>
                        <jd2:text value = "S1" visible = "false">
                           <jd2:position rx = "28" ry = "9"/>
                           <jd2:font fontName = "Arial" fontSize = "8" fontColor = "FF000000" fontStyle = ""/>
                        </jd2:text>
                        <jd2:color scheme = "gtLinear" startColor = "FFCCFFFF" endColor = "FFFFFFFF"/>
                        <jd2:edgeStyle color = "FF969696" thickness = "1" stroke = "dsSolid"/>
                     </jd2:subunit>
                  </jd2:complex>
               </jd2:species>
               <jd2:species id = "AS_b" boundaryCondition = "false" compartment = "cell" initialConcentration = "0">
                  <jd2:boundingBox x = "260" y = "755"/>
                  <jd2:text value = "AS_b" visible = "true">
                     <jd2:position rx = "9" ry = "10"/>
                     <jd2:font fontName = "Arial" fontSize = "8" fontStyle = "" fontColor = "FF000000"/>
                  </jd2:text>
                  <jd2:complex id = "DefaultMolecule" w = "48" h = "32" boundarySpeciesStyle = "bsShadow"
                               boundaryStyleColor = "FF0000FF" captionPosition = "npCenter">
                     <jd2:subunit shape = "suRoundSquare">
                        <jd2:boundingBox rx = "0" ry = "0" w = "48" h = "32"/>
                        <jd2:text value = "S1" visible = "false">
                           <jd2:position rx = "18" ry = "9"/>
                           <jd2:font fontName = "Arial" fontSize = "8" fontColor = "FF000000" fontStyle = ""/>
                        </jd2:text>
                        <jd2:color scheme = "gtLinear" startColor = "FFCCFFFF" endColor = "FFFFFFFF"/>
                        <jd2:edgeStyle color = "FF969696" thickness = "1" stroke = "dsSolid"/>
                     </jd2:subunit>
                  </jd2:complex>
               </jd2:species>
               <jd2:species id = "ASL_b" boundaryCondition = "false" compartment = "cell" initialConcentration = "0">
                  <jd2:boundingBox x = "263" y = "942"/>
                  <jd2:text value = "ASL_b" visible = "true">
                     <jd2:position rx = "6" ry = "10"/>
                     <jd2:font fontName = "Arial" fontSize = "8" fontStyle = "" fontColor = "FF000000"/>
                  </jd2:text>
                  <jd2:complex id = "DefaultMolecule" w = "48" h = "32" boundarySpeciesStyle = "bsShadow"
                               boundaryStyleColor = "FF0000FF" captionPosition = "npCenter">
                     <jd2:subunit shape = "suRoundSquare">
                        <jd2:boundingBox rx = "0" ry = "0" w = "48" h = "32"/>
                        <jd2:text value = "S1" visible = "false">
                           <jd2:position rx = "18" ry = "9"/>
                           <jd2:font fontName = "Arial" fontSize = "8" fontColor = "FF000000" fontStyle = ""/>
                        </jd2:text>
                        <jd2:color scheme = "gtLinear" startColor = "FFCCFFFF" endColor = "FFFFFFFF"/>
                        <jd2:edgeStyle color = "FF969696" thickness = "1" stroke = "dsSolid"/>
                     </jd2:subunit>
                  </jd2:complex>
               </jd2:species>
            </jd2:listOfSpecies>
            <jd2:listOfReactions>
               <jd2:reaction id = "Import_AS" reversible = "false">
                  <jd2:listOfReactants>
                     <jd2:speciesReference species = "AS_m" stoichiometry = "1"/>
                  </jd2:listOfReactants>
                  <jd2:listOfProducts>
                     <jd2:speciesReference species = "AS_c" stoichiometry = "1"/>
                  </jd2:listOfProducts>
                  <jd2:listOfModifierEdges/>
                  <jd2:kineticLaw type = "builtin">
                     <jd2:rateEquation value = "imm"/>
                     <jd2:listOfSymbols>
                        <jd2:parameter id = "Import_AS_k" value = "0.020335"/>
                     </jd2:listOfSymbols>
                  </jd2:kineticLaw>
                  <jd2:display arrowStyle = "ar1" arrowFillColor = "FF808080" lineColor = "FF0066FF" lineThickness = "2">
                     <jd2:lineType type = "ltBezier">
                        <jd2:edge>
                           <jd2:pt x = "402" y = "453" type = "substrate" speciesRef = "AS_m"/>
                           <jd2:pt x = "429" y = "688" type = "controlPoint"/>
                           <jd2:pt x = "429" y = "688" type = "controlPoint"/>
                           <jd2:pt x = "394" y = "770" type = "product" speciesRef = "AS_c"/>
                        </jd2:edge>
                     </jd2:lineType>
                  </jd2:display>
               </jd2:reaction>
               <jd2:reaction id = "Import_ASL" reversible = "false">
                  <jd2:listOfReactants>
                     <jd2:speciesReference species = "ASL_m" stoichiometry = "1"/>
                  </jd2:listOfReactants>
                  <jd2:listOfProducts>
                     <jd2:speciesReference species = "ASL_c" stoichiometry = "1"/>
                  </jd2:listOfProducts>
                  <jd2:listOfModifierEdges/>
                  <jd2:kineticLaw type = "builtin">
                     <jd2:rateEquation value = "imm"/>
                     <jd2:listOfSymbols>
                        <jd2:parameter id = "Import_ASL_k" value = "0.2754"/>
                     </jd2:listOfSymbols>
                  </jd2:kineticLaw>
                  <jd2:display arrowStyle = "ar1" arrowFillColor = "FF808080" lineColor = "FF0066FF" lineThickness = "2">
                     <jd2:lineType type = "ltBezier">
                        <jd2:edge>
                           <jd2:pt x = "475" y = "452" type = "substrate" speciesRef = "ASL_m"/>
                           <jd2:pt x = "519" y = "708" type = "controlPoint"/>
                           <jd2:pt x = "518" y = "707" type = "controlPoint"/>
                           <jd2:pt x = "467" y = "912" type = "product" speciesRef = "ASL_c"/>
                        </jd2:edge>
                     </jd2:lineType>
                  </jd2:display>
               </jd2:reaction>
               <jd2:reaction id = "CYP3A4_ASpOH" reversible = "false">
                  <jd2:listOfReactants>
                     <jd2:speciesReference species = "AS_c" stoichiometry = "1"/>
                  </jd2:listOfReactants>
                  <jd2:listOfProducts>
                     <jd2:speciesReference species = "ASpOH_c" stoichiometry = "1"/>
                  </jd2:listOfProducts>
                  <jd2:listOfModifierEdges>
                     <jd2:modifierEdge>
                        <jd2:speciesReference species = "ASL_c"/>
                        <jd2:destinationReaction name = "CYP3A4_ASpOH" regulatorType = "rtPositive" relativePosition = "0.5" destinationArcId = "0"
                                                 destinationLineSegmentId = "0"/>
                        <jd2:display lineThickness = "2" lineColor = "FFFF0000" lineDashStyle = "dsSolid" positiveMarkerStyle = "rmEmptyCircle">
                           <jd2:lineType type = "ltLine">
                              <jd2:pt x = "467" y = "912" type = "modifier" speciesRef = "ASL_c"/>
                              <jd2:pt x = "533" y = "754"/>
                           </jd2:lineType>
                        </jd2:display>
                     </jd2:modifierEdge>
                     <jd2:modifierEdge>
                        <jd2:speciesReference species = "ASL_c"/>
                        <jd2:destinationReaction name = "CYP3A4_ASpOH" regulatorType = "rtPositive" relativePosition = "0.5" destinationArcId = "0"
                                                 destinationLineSegmentId = "0"/>
                        <jd2:display lineThickness = "2" lineColor = "FFFF0000" lineDashStyle = "dsSolid" positiveMarkerStyle = "rmEmptyCircle">
                           <jd2:lineType type = "ltLine">
                              <jd2:pt x = "467" y = "912" type = "modifier" speciesRef = "ASL_c"/>
                              <jd2:pt x = "533" y = "754"/>
                           </jd2:lineType>
                        </jd2:display>
                     </jd2:modifierEdge>
                     <jd2:modifierEdge>
                        <jd2:speciesReference species = "ASL_c"/>
                        <jd2:destinationReaction name = "CYP3A4_ASpOH" regulatorType = "rtPositive" relativePosition = "0.5" destinationArcId = "0"
                                                 destinationLineSegmentId = "0"/>
                        <jd2:display lineThickness = "2" lineColor = "FFFF0000" lineDashStyle = "dsSolid" positiveMarkerStyle = "rmEmptyCircle">
                           <jd2:lineType type = "ltLine">
                              <jd2:pt x = "467" y = "912" type = "modifier" speciesRef = "ASL_c"/>
                              <jd2:pt x = "533" y = "754"/>
                           </jd2:lineType>
                        </jd2:display>
                     </jd2:modifierEdge>
                     <jd2:modifierEdge>
                        <jd2:speciesReference species = "ASL_c"/>
                        <jd2:destinationReaction name = "CYP3A4_ASpOH" regulatorType = "rtPositive" relativePosition = "0.5" destinationArcId = "0"
                                                 destinationLineSegmentId = "0"/>
                        <jd2:display lineThickness = "2" lineColor = "FFFF0000" lineDashStyle = "dsSolid" positiveMarkerStyle = "rmEmptyCircle">
                           <jd2:lineType type = "ltLine">
                              <jd2:pt x = "467" y = "912" type = "modifier" speciesRef = "ASL_c"/>
                              <jd2:pt x = "533" y = "754"/>
                           </jd2:lineType>
                        </jd2:display>
                     </jd2:modifierEdge>
                     <jd2:modifierEdge>
                        <jd2:speciesReference species = "ASL_c"/>
                        <jd2:destinationReaction name = "CYP3A4_ASpOH" regulatorType = "rtPositive" relativePosition = "0.5" destinationArcId = "0"
                                                 destinationLineSegmentId = "0"/>
                        <jd2:display lineThickness = "2" lineColor = "FFFF0000" lineDashStyle = "dsSolid" positiveMarkerStyle = "rmEmptyCircle">
                           <jd2:lineType type = "ltLine">
                              <jd2:pt x = "467" y = "912" type = "modifier" speciesRef = "ASL_c"/>
                              <jd2:pt x = "533" y = "754"/>
                           </jd2:lineType>
                        </jd2:display>
                     </jd2:modifierEdge>
                     <jd2:modifierEdge>
                        <jd2:speciesReference species = "ASL_c"/>
                        <jd2:destinationReaction name = "CYP3A4_ASpOH" regulatorType = "rtPositive" relativePosition = "0.5" destinationArcId = "0"
                                                 destinationLineSegmentId = "0"/>
                        <jd2:display lineThickness = "2" lineColor = "FFFF0000" lineDashStyle = "dsSolid" positiveMarkerStyle = "rmEmptyCircle">
                           <jd2:lineType type = "ltLine">
                              <jd2:pt x = "467" y = "912" type = "modifier" speciesRef = "ASL_c"/>
                              <jd2:pt x = "533" y = "754"/>
                           </jd2:lineType>
                        </jd2:display>
                     </jd2:modifierEdge>
                     <jd2:modifierEdge>
                        <jd2:speciesReference species = "ASL_c"/>
                        <jd2:destinationReaction name = "CYP3A4_ASpOH" regulatorType = "rtPositive" relativePosition = "0.5" destinationArcId = "0"
                                                 destinationLineSegmentId = "0"/>
                        <jd2:display lineThickness = "2" lineColor = "FFFF0000" lineDashStyle = "dsSolid" positiveMarkerStyle = "rmEmptyCircle">
                           <jd2:lineType type = "ltLine">
                              <jd2:pt x = "467" y = "912" type = "modifier" speciesRef = "ASL_c"/>
                              <jd2:pt x = "533" y = "754"/>
                           </jd2:lineType>
                        </jd2:display>
                     </jd2:modifierEdge>
                     <jd2:modifierEdge>
                        <jd2:speciesReference species = "ASL_c"/>
                        <jd2:destinationReaction name = "CYP3A4_ASpOH" regulatorType = "rtPositive" relativePosition = "0.5" destinationArcId = "0"
                                                 destinationLineSegmentId = "0"/>
                        <jd2:display lineThickness = "2" lineColor = "FFFF0000" lineDashStyle = "dsSolid" positiveMarkerStyle = "rmEmptyCircle">
                           <jd2:lineType type = "ltLine">
                              <jd2:pt x = "467" y = "912" type = "modifier" speciesRef = "ASL_c"/>
                              <jd2:pt x = "533" y = "754"/>
                           </jd2:lineType>
                        </jd2:display>
                     </jd2:modifierEdge>
                     <jd2:modifierEdge>
                        <jd2:speciesReference species = "ASL_c"/>
                        <jd2:destinationReaction name = "CYP3A4_ASpOH" regulatorType = "rtPositive" relativePosition = "0.5" destinationArcId = "0"
                                                 destinationLineSegmentId = "0"/>
                        <jd2:display lineThickness = "2" lineColor = "FFFF0000" lineDashStyle = "dsSolid" positiveMarkerStyle = "rmEmptyCircle">
                           <jd2:lineType type = "ltLine">
                              <jd2:pt x = "467" y = "912" type = "modifier" speciesRef = "ASL_c"/>
                              <jd2:pt x = "533" y = "754"/>
                           </jd2:lineType>
                        </jd2:display>
                     </jd2:modifierEdge>
                  </jd2:listOfModifierEdges>
                  <jd2:kineticLaw type = "explicit">
                     <jd2:rateEquation value = "CYP3A4_ASpOH_Vmax/CYP3A4_ASpOH_Km1*AS_c/(1+AS_c/CYP3A4_ASpOH_Km1+AS_c/CYP3A4_ASoOH_Km1+ASL_c/CYP3A4_ASLpOH_Km1+ASL_c/CYP3A4_ASLoOH_Km1)"/>
                     <jd2:listOfSymbols>
                        <jd2:parameter id = "CYP3A4_ASpOH_Vmax" value = "15.7336"/>
                        <jd2:parameter id = "CYP3A4_ASpOH_Km1" value = "25600"/>
                        <jd2:parameter id = "CYP3A4_ASoOH_Km1" value = "29700"/>
                        <jd2:parameter id = "CYP3A4_ASLpOH_Km1" value = "1400"/>
                        <jd2:parameter id = "CYP3A4_ASLoOH_Km1" value = "3900"/>
                     </jd2:listOfSymbols>
                  </jd2:kineticLaw>
                  <jd2:display arrowStyle = "ar1" arrowFillColor = "FF808080" lineColor = "FF0066FF" lineThickness = "2">
                     <jd2:lineType type = "ltBezier">
                        <jd2:edge>
                           <jd2:pt x = "394" y = "770" type = "substrate" speciesRef = "AS_c"/>
                           <jd2:pt x = "551" y = "748" type = "controlPoint"/>
                           <jd2:pt x = "551" y = "747" type = "controlPoint"/>
                           <jd2:pt x = "651" y = "675" type = "product" speciesRef = "ASpOH_c"/>
                        </jd2:edge>
                     </jd2:lineType>
                  </jd2:display>
               </jd2:reaction>
               <jd2:reaction id = "CYP3A4_ASoOH" reversible = "false">
                  <jd2:listOfReactants>
                     <jd2:speciesReference species = "AS_c" stoichiometry = "1"/>
                  </jd2:listOfReactants>
                  <jd2:listOfProducts>
                     <jd2:speciesReference species = "ASoOH_c" stoichiometry = "1"/>
                  </jd2:listOfProducts>
                  <jd2:listOfModifierEdges>
                     <jd2:modifierEdge>
                        <jd2:speciesReference species = "ASL_c"/>
                        <jd2:destinationReaction name = "CYP3A4_ASoOH" regulatorType = "rtPositive" relativePosition = "0.5" destinationArcId = "0"
                                                 destinationLineSegmentId = "0"/>
                        <jd2:display lineThickness = "2" lineColor = "FFFF0000" lineDashStyle = "dsSolid" positiveMarkerStyle = "rmEmptyCircle">
                           <jd2:lineType type = "ltLine">
                              <jd2:pt x = "467" y = "912" type = "modifier" speciesRef = "ASL_c"/>
                              <jd2:pt x = "576" y = "799"/>
                           </jd2:lineType>
                        </jd2:display>
                     </jd2:modifierEdge>
                     <jd2:modifierEdge>
                        <jd2:speciesReference species = "ASL_c"/>
                        <jd2:destinationReaction name = "CYP3A4_ASoOH" regulatorType = "rtPositive" relativePosition = "0.5" destinationArcId = "0"
                                                 destinationLineSegmentId = "0"/>
                        <jd2:display lineThickness = "2" lineColor = "FFFF0000" lineDashStyle = "dsSolid" positiveMarkerStyle = "rmEmptyCircle">
                           <jd2:lineType type = "ltLine">
                              <jd2:pt x = "467" y = "912" type = "modifier" speciesRef = "ASL_c"/>
                              <jd2:pt x = "576" y = "799"/>
                           </jd2:lineType>
                        </jd2:display>
                     </jd2:modifierEdge>
                     <jd2:modifierEdge>
                        <jd2:speciesReference species = "ASL_c"/>
                        <jd2:destinationReaction name = "CYP3A4_ASoOH" regulatorType = "rtPositive" relativePosition = "0.5" destinationArcId = "0"
                                                 destinationLineSegmentId = "0"/>
                        <jd2:display lineThickness = "2" lineColor = "FFFF0000" lineDashStyle = "dsSolid" positiveMarkerStyle = "rmEmptyCircle">
                           <jd2:lineType type = "ltLine">
                              <jd2:pt x = "467" y = "912" type = "modifier" speciesRef = "ASL_c"/>
                              <jd2:pt x = "576" y = "799"/>
                           </jd2:lineType>
                        </jd2:display>
                     </jd2:modifierEdge>
                     <jd2:modifierEdge>
                        <jd2:speciesReference species = "ASL_c"/>
                        <jd2:destinationReaction name = "CYP3A4_ASoOH" regulatorType = "rtPositive" relativePosition = "0.5" destinationArcId = "0"
                                                 destinationLineSegmentId = "0"/>
                        <jd2:display lineThickness = "2" lineColor = "FFFF0000" lineDashStyle = "dsSolid" positiveMarkerStyle = "rmEmptyCircle">
                           <jd2:lineType type = "ltLine">
                              <jd2:pt x = "467" y = "912" type = "modifier" speciesRef = "ASL_c"/>
                              <jd2:pt x = "576" y = "799"/>
                           </jd2:lineType>
                        </jd2:display>
                     </jd2:modifierEdge>
                     <jd2:modifierEdge>
                        <jd2:speciesReference species = "ASL_c"/>
                        <jd2:destinationReaction name = "CYP3A4_ASoOH" regulatorType = "rtPositive" relativePosition = "0.5" destinationArcId = "0"
                                                 destinationLineSegmentId = "0"/>
                        <jd2:display lineThickness = "2" lineColor = "FFFF0000" lineDashStyle = "dsSolid" positiveMarkerStyle = "rmEmptyCircle">
                           <jd2:lineType type = "ltLine">
                              <jd2:pt x = "467" y = "912" type = "modifier" speciesRef = "ASL_c"/>
                              <jd2:pt x = "576" y = "799"/>
                           </jd2:lineType>
                        </jd2:display>
                     </jd2:modifierEdge>
                     <jd2:modifierEdge>
                        <jd2:speciesReference species = "ASL_c"/>
                        <jd2:destinationReaction name = "CYP3A4_ASoOH" regulatorType = "rtPositive" relativePosition = "0.5" destinationArcId = "0"
                                                 destinationLineSegmentId = "0"/>
                        <jd2:display lineThickness = "2" lineColor = "FFFF0000" lineDashStyle = "dsSolid" positiveMarkerStyle = "rmEmptyCircle">
                           <jd2:lineType type = "ltLine">
                              <jd2:pt x = "467" y = "912" type = "modifier" speciesRef = "ASL_c"/>
                              <jd2:pt x = "576" y = "799"/>
                           </jd2:lineType>
                        </jd2:display>
                     </jd2:modifierEdge>
                  </jd2:listOfModifierEdges>
                  <jd2:kineticLaw type = "explicit">
                     <jd2:rateEquation value = "CYP3A4_ASoOH_Vmax/CYP3A4_ASoOH_Km1*AS_c/(1+AS_c/CYP3A4_ASpOH_Km1+AS_c/CYP3A4_ASoOH_Km1+ASL_c/CYP3A4_ASLpOH_Km1+ASL_c/CYP3A4_ASLoOH_Km1)"/>
                     <jd2:listOfSymbols>
                        <jd2:parameter id = "CYP3A4_ASoOH_Vmax" value = "47.4985"/>
                        <jd2:parameter id = "CYP3A4_ASoOH_Km1" value = "29700"/>
                        <jd2:parameter id = "CYP3A4_ASpOH_Km1" value = "25600"/>
                        <jd2:parameter id = "CYP3A4_ASLpOH_Km1" value = "1400"/>
                        <jd2:parameter id = "CYP3A4_ASLoOH_Km1" value = "3900"/>
                     </jd2:listOfSymbols>
                  </jd2:kineticLaw>
                  <jd2:display arrowStyle = "ar1" arrowFillColor = "FF808080" lineColor = "FF0066FF" lineThickness = "2">
                     <jd2:lineType type = "ltBezier">
                        <jd2:edge>
                           <jd2:pt x = "394" y = "770" type = "substrate" speciesRef = "AS_c"/>
                           <jd2:pt x = "593" y = "792" type = "controlPoint"/>
                           <jd2:pt x = "593" y = "791" type = "controlPoint"/>
                           <jd2:pt x = "741" y = "796" type = "product" speciesRef = "ASoOH_c"/>
                        </jd2:edge>
                     </jd2:lineType>
                  </jd2:display>
               </jd2:reaction>
               <jd2:reaction id = "CYP3A4_ASLpOH" reversible = "false">
                  <jd2:listOfReactants>
                     <jd2:speciesReference species = "ASL_c" stoichiometry = "1"/>
                  </jd2:listOfReactants>
                  <jd2:listOfProducts>
                     <jd2:speciesReference species = "ASLpOH_c" stoichiometry = "1"/>
                  </jd2:listOfProducts>
                  <jd2:listOfModifierEdges>
                     <jd2:modifierEdge>
                        <jd2:speciesReference species = "AS_c"/>
                        <jd2:destinationReaction name = "CYP3A4_ASLpOH" regulatorType = "rtPositive" relativePosition = "0.5" destinationArcId = "0"
                                                 destinationLineSegmentId = "0"/>
                        <jd2:display lineThickness = "2" lineColor = "FFFF0000" lineDashStyle = "dsSolid" positiveMarkerStyle = "rmEmptyCircle">
                           <jd2:lineType type = "ltLine">
                              <jd2:pt x = "394" y = "770" type = "modifier" speciesRef = "AS_c"/>
                              <jd2:pt x = "694" y = "928"/>
                           </jd2:lineType>
                        </jd2:display>
                     </jd2:modifierEdge>
                     <jd2:modifierEdge>
                        <jd2:speciesReference species = "AS_c"/>
                        <jd2:destinationReaction name = "CYP3A4_ASLpOH" regulatorType = "rtPositive" relativePosition = "0.5" destinationArcId = "0"
                                                 destinationLineSegmentId = "0"/>
                        <jd2:display lineThickness = "2" lineColor = "FFFF0000" lineDashStyle = "dsSolid" positiveMarkerStyle = "rmEmptyCircle">
                           <jd2:lineType type = "ltLine">
                              <jd2:pt x = "394" y = "770" type = "modifier" speciesRef = "AS_c"/>
                              <jd2:pt x = "694" y = "928"/>
                           </jd2:lineType>
                        </jd2:display>
                     </jd2:modifierEdge>
                     <jd2:modifierEdge>
                        <jd2:speciesReference species = "AS_c"/>
                        <jd2:destinationReaction name = "CYP3A4_ASLpOH" regulatorType = "rtPositive" relativePosition = "0.5" destinationArcId = "0"
                                                 destinationLineSegmentId = "0"/>
                        <jd2:display lineThickness = "2" lineColor = "FFFF0000" lineDashStyle = "dsSolid" positiveMarkerStyle = "rmEmptyCircle">
                           <jd2:lineType type = "ltLine">
                              <jd2:pt x = "394" y = "770" type = "modifier" speciesRef = "AS_c"/>
                              <jd2:pt x = "694" y = "928"/>
                           </jd2:lineType>
                        </jd2:display>
                     </jd2:modifierEdge>
                     <jd2:modifierEdge>
                        <jd2:speciesReference species = "AS_c"/>
                        <jd2:destinationReaction name = "CYP3A4_ASLpOH" regulatorType = "rtPositive" relativePosition = "0.5" destinationArcId = "0"
                                                 destinationLineSegmentId = "0"/>
                        <jd2:display lineThickness = "2" lineColor = "FFFF0000" lineDashStyle = "dsSolid" positiveMarkerStyle = "rmEmptyCircle">
                           <jd2:lineType type = "ltLine">
                              <jd2:pt x = "394" y = "770" type = "modifier" speciesRef = "AS_c"/>
                              <jd2:pt x = "694" y = "928"/>
                           </jd2:lineType>
                        </jd2:display>
                     </jd2:modifierEdge>
                     <jd2:modifierEdge>
                        <jd2:speciesReference species = "AS_c"/>
                        <jd2:destinationReaction name = "CYP3A4_ASLpOH" regulatorType = "rtPositive" relativePosition = "0.5" destinationArcId = "0"
                                                 destinationLineSegmentId = "0"/>
                        <jd2:display lineThickness = "2" lineColor = "FFFF0000" lineDashStyle = "dsSolid" positiveMarkerStyle = "rmEmptyCircle">
                           <jd2:lineType type = "ltLine">
                              <jd2:pt x = "394" y = "770" type = "modifier" speciesRef = "AS_c"/>
                              <jd2:pt x = "694" y = "928"/>
                           </jd2:lineType>
                        </jd2:display>
                     </jd2:modifierEdge>
                     <jd2:modifierEdge>
                        <jd2:speciesReference species = "AS_c"/>
                        <jd2:destinationReaction name = "CYP3A4_ASLpOH" regulatorType = "rtPositive" relativePosition = "0.5" destinationArcId = "0"
                                                 destinationLineSegmentId = "0"/>
                        <jd2:display lineThickness = "2" lineColor = "FFFF0000" lineDashStyle = "dsSolid" positiveMarkerStyle = "rmEmptyCircle">
                           <jd2:lineType type = "ltLine">
                              <jd2:pt x = "394" y = "770" type = "modifier" speciesRef = "AS_c"/>
                              <jd2:pt x = "694" y = "928"/>
                           </jd2:lineType>
                        </jd2:display>
                     </jd2:modifierEdge>
                     <jd2:modifierEdge>
                        <jd2:speciesReference species = "AS_c"/>
                        <jd2:destinationReaction name = "CYP3A4_ASLpOH" regulatorType = "rtPositive" relativePosition = "0.5" destinationArcId = "0"
                                                 destinationLineSegmentId = "0"/>
                        <jd2:display lineThickness = "2" lineColor = "FFFF0000" lineDashStyle = "dsSolid" positiveMarkerStyle = "rmEmptyCircle">
                           <jd2:lineType type = "ltLine">
                              <jd2:pt x = "394" y = "770" type = "modifier" speciesRef = "AS_c"/>
                              <jd2:pt x = "694" y = "928"/>
                           </jd2:lineType>
                        </jd2:display>
                     </jd2:modifierEdge>
                  </jd2:listOfModifierEdges>
                  <jd2:kineticLaw type = "explicit">
                     <jd2:rateEquation value = "CYP3A4_ASLpOH_Vmax/CYP3A4_ASLpOH_Km1*ASL_c/(1+AS_c/CYP3A4_ASpOH_Km1+AS_c/CYP3A4_ASoOH_Km1+ASL_c/CYP3A4_ASLpOH_Km1+ASL_c/CYP3A4_ASLoOH_Km1)"/>
                     <jd2:listOfSymbols>
                        <jd2:parameter id = "CYP3A4_ASLpOH_Vmax" value = "17.4446"/>
                        <jd2:parameter id = "CYP3A4_ASLpOH_Km1" value = "1400"/>
                        <jd2:parameter id = "CYP3A4_ASpOH_Km1" value = "25600"/>
                        <jd2:parameter id = "CYP3A4_ASoOH_Km1" value = "29700"/>
                        <jd2:parameter id = "CYP3A4_ASLoOH_Km1" value = "3900"/>
                     </jd2:listOfSymbols>
                  </jd2:kineticLaw>
                  <jd2:display arrowStyle = "ar1" arrowFillColor = "FF808080" lineColor = "FF0066FF" lineThickness = "2">
                     <jd2:lineType type = "ltBezier">
                        <jd2:edge>
                           <jd2:pt x = "467" y = "912" type = "substrate" speciesRef = "ASL_c"/>
                           <jd2:pt x = "722" y = "949" type = "controlPoint"/>
                           <jd2:pt x = "721" y = "948" type = "controlPoint"/>
                           <jd2:pt x = "845" y = "926" type = "product" speciesRef = "ASLpOH_c"/>
                        </jd2:edge>
                     </jd2:lineType>
                  </jd2:display>
               </jd2:reaction>
               <jd2:reaction id = "CYP3A4_ASLoOH" reversible = "false">
                  <jd2:listOfReactants>
                     <jd2:speciesReference species = "ASL_c" stoichiometry = "1"/>
                  </jd2:listOfReactants>
                  <jd2:listOfProducts>
                     <jd2:speciesReference species = "ASLoOH_c" stoichiometry = "1"/>
                  </jd2:listOfProducts>
                  <jd2:listOfModifierEdges>
                     <jd2:modifierEdge>
                        <jd2:speciesReference species = "AS_c"/>
                        <jd2:destinationReaction name = "CYP3A4_ASLoOH" regulatorType = "rtPositive" relativePosition = "0.5" destinationArcId = "0"
                                                 destinationLineSegmentId = "0"/>
                        <jd2:display lineThickness = "2" lineColor = "FFFF0000" lineDashStyle = "dsSolid" positiveMarkerStyle = "rmEmptyCircle">
                           <jd2:lineType type = "ltLine">
                              <jd2:pt x = "394" y = "770" type = "modifier" speciesRef = "AS_c"/>
                              <jd2:pt x = "652" y = "987"/>
                           </jd2:lineType>
                        </jd2:display>
                     </jd2:modifierEdge>
                     <jd2:modifierEdge>
                        <jd2:speciesReference species = "AS_c"/>
                        <jd2:destinationReaction name = "CYP3A4_ASLoOH" regulatorType = "rtPositive" relativePosition = "0.5" destinationArcId = "0"
                                                 destinationLineSegmentId = "0"/>
                        <jd2:display lineThickness = "2" lineColor = "FFFF0000" lineDashStyle = "dsSolid" positiveMarkerStyle = "rmEmptyCircle">
                           <jd2:lineType type = "ltLine">
                              <jd2:pt x = "394" y = "770" type = "modifier" speciesRef = "AS_c"/>
                              <jd2:pt x = "652" y = "987"/>
                           </jd2:lineType>
                        </jd2:display>
                     </jd2:modifierEdge>
                     <jd2:modifierEdge>
                        <jd2:speciesReference species = "AS_c"/>
                        <jd2:destinationReaction name = "CYP3A4_ASLoOH" regulatorType = "rtPositive" relativePosition = "0.5" destinationArcId = "0"
                                                 destinationLineSegmentId = "0"/>
                        <jd2:display lineThickness = "2" lineColor = "FFFF0000" lineDashStyle = "dsSolid" positiveMarkerStyle = "rmEmptyCircle">
                           <jd2:lineType type = "ltLine">
                              <jd2:pt x = "394" y = "770" type = "modifier" speciesRef = "AS_c"/>
                              <jd2:pt x = "652" y = "987"/>
                           </jd2:lineType>
                        </jd2:display>
                     </jd2:modifierEdge>
                     <jd2:modifierEdge>
                        <jd2:speciesReference species = "AS_c"/>
                        <jd2:destinationReaction name = "CYP3A4_ASLoOH" regulatorType = "rtPositive" relativePosition = "0.5" destinationArcId = "0"
                                                 destinationLineSegmentId = "0"/>
                        <jd2:display lineThickness = "2" lineColor = "FFFF0000" lineDashStyle = "dsSolid" positiveMarkerStyle = "rmEmptyCircle">
                           <jd2:lineType type = "ltLine">
                              <jd2:pt x = "394" y = "770" type = "modifier" speciesRef = "AS_c"/>
                              <jd2:pt x = "652" y = "987"/>
                           </jd2:lineType>
                        </jd2:display>
                     </jd2:modifierEdge>
                     <jd2:modifierEdge>
                        <jd2:speciesReference species = "AS_c"/>
                        <jd2:destinationReaction name = "CYP3A4_ASLoOH" regulatorType = "rtPositive" relativePosition = "0.5" destinationArcId = "0"
                                                 destinationLineSegmentId = "0"/>
                        <jd2:display lineThickness = "2" lineColor = "FFFF0000" lineDashStyle = "dsSolid" positiveMarkerStyle = "rmEmptyCircle">
                           <jd2:lineType type = "ltLine">
                              <jd2:pt x = "394" y = "770" type = "modifier" speciesRef = "AS_c"/>
                              <jd2:pt x = "652" y = "987"/>
                           </jd2:lineType>
                        </jd2:display>
                     </jd2:modifierEdge>
                     <jd2:modifierEdge>
                        <jd2:speciesReference species = "AS_c"/>
                        <jd2:destinationReaction name = "CYP3A4_ASLoOH" regulatorType = "rtPositive" relativePosition = "0.5" destinationArcId = "0"
                                                 destinationLineSegmentId = "0"/>
                        <jd2:display lineThickness = "2" lineColor = "FFFF0000" lineDashStyle = "dsSolid" positiveMarkerStyle = "rmEmptyCircle">
                           <jd2:lineType type = "ltLine">
                              <jd2:pt x = "394" y = "770" type = "modifier" speciesRef = "AS_c"/>
                              <jd2:pt x = "652" y = "987"/>
                           </jd2:lineType>
                        </jd2:display>
                     </jd2:modifierEdge>
                     <jd2:modifierEdge>
                        <jd2:speciesReference species = "AS_c"/>
                        <jd2:destinationReaction name = "CYP3A4_ASLoOH" regulatorType = "rtPositive" relativePosition = "0.5" destinationArcId = "0"
                                                 destinationLineSegmentId = "0"/>
                        <jd2:display lineThickness = "2" lineColor = "FFFF0000" lineDashStyle = "dsSolid" positiveMarkerStyle = "rmEmptyCircle">
                           <jd2:lineType type = "ltLine">
                              <jd2:pt x = "394" y = "770" type = "modifier" speciesRef = "AS_c"/>
                              <jd2:pt x = "652" y = "987"/>
                           </jd2:lineType>
                        </jd2:display>
                     </jd2:modifierEdge>
                  </jd2:listOfModifierEdges>
                  <jd2:kineticLaw type = "explicit">
                     <jd2:rateEquation value = "CYP3A4_ASLoOH_Vmax/CYP3A4_ASLoOH_Km1*ASL_c/(1+AS_c/CYP3A4_ASpOH_Km1+AS_c/CYP3A4_ASoOH_Km1+ASL_c/CYP3A4_ASLpOH_Km1+ASL_c/CYP3A4_ASLoOH_Km1)"/>
                     <jd2:listOfSymbols>
                        <jd2:parameter id = "CYP3A4_ASLoOH_Vmax" value = "39.1342"/>
                        <jd2:parameter id = "CYP3A4_ASLoOH_Km1" value = "3900"/>
                        <jd2:parameter id = "CYP3A4_ASpOH_Km1" value = "25600"/>
                        <jd2:parameter id = "CYP3A4_ASoOH_Km1" value = "29700"/>
                        <jd2:parameter id = "CYP3A4_ASLpOH_Km1" value = "1400"/>
                     </jd2:listOfSymbols>
                  </jd2:kineticLaw>
                  <jd2:display arrowStyle = "ar1" arrowFillColor = "FF808080" lineColor = "FF0066FF" lineThickness = "2">
                     <jd2:lineType type = "ltBezier">
                        <jd2:edge>
                           <jd2:pt x = "467" y = "912" type = "substrate" speciesRef = "ASL_c"/>
                           <jd2:pt x = "656" y = "1008" type = "controlPoint"/>
                           <jd2:pt x = "654" y = "1008" type = "controlPoint"/>
                           <jd2:pt x = "941" y = "1057" type = "product" speciesRef = "ASLoOH_c"/>
                        </jd2:edge>
                     </jd2:lineType>
                  </jd2:display>
               </jd2:reaction>
               <jd2:reaction id = "Export_ASoOH" reversible = "false">
                  <jd2:listOfReactants>
                     <jd2:speciesReference species = "ASoOH_c" stoichiometry = "1"/>
                  </jd2:listOfReactants>
                  <jd2:listOfProducts>
                     <jd2:speciesReference species = "ASoOH_m" stoichiometry = "1"/>
                  </jd2:listOfProducts>
                  <jd2:listOfModifierEdges/>
                  <jd2:kineticLaw type = "builtin">
                     <jd2:rateEquation value = "imm"/>
                     <jd2:listOfSymbols>
                        <jd2:parameter id = "Export_ASoOH_k" value = "0.0015983"/>
                     </jd2:listOfSymbols>
                  </jd2:kineticLaw>
                  <jd2:display arrowStyle = "ar1" arrowFillColor = "FF808080" lineColor = "FF0066FF" lineThickness = "2">
                     <jd2:lineType type = "ltBezier">
                        <jd2:edge>
                           <jd2:pt x = "741" y = "796" type = "substrate" speciesRef = "ASoOH_c"/>
                           <jd2:pt x = "780" y = "629" type = "controlPoint"/>
                           <jd2:pt x = "780" y = "629" type = "controlPoint"/>
                           <jd2:pt x = "760" y = "445" type = "product" speciesRef = "ASoOH_m"/>
                        </jd2:edge>
                     </jd2:lineType>
                  </jd2:display>
               </jd2:reaction>
               <jd2:reaction id = "UGT1A3_AS" reversible = "false">
                  <jd2:listOfReactants>
                     <jd2:speciesReference species = "AS_c" stoichiometry = "1"/>
                  </jd2:listOfReactants>
                  <jd2:listOfProducts>
                     <jd2:speciesReference species = "ASL_c" stoichiometry = "1"/>
                  </jd2:listOfProducts>
                  <jd2:listOfModifierEdges/>
                  <jd2:kineticLaw type = "explicit">
                     <jd2:rateEquation value = "UGT1A3_AS_Vmax*AS_c/(UGT1A3_AS_Km1+AS_c+AS_c*AS_c/UGT1A3_AS_KI1)"/>
                     <jd2:listOfSymbols>
                        <jd2:parameter id = "UGT1A3_AS_Vmax" value = "13.5862"/>
                        <jd2:parameter id = "UGT1A3_AS_Km1" value = "12000"/>
                        <jd2:parameter id = "UGT1A3_AS_KI1" value = "75000"/>
                     </jd2:listOfSymbols>
                  </jd2:kineticLaw>
                  <jd2:display arrowStyle = "ar1" arrowFillColor = "FF808080" lineColor = "FF0066FF" lineThickness = "2">
                     <jd2:lineType type = "ltBezier">
                        <jd2:edge>
                           <jd2:pt x = "394" y = "770" type = "substrate" speciesRef = "AS_c"/>
                           <jd2:pt x = "415" y = "836" type = "controlPoint"/>
                           <jd2:pt x = "415" y = "838" type = "controlPoint"/>
                           <jd2:pt x = "467" y = "912" type = "product" speciesRef = "ASL_c"/>
                        </jd2:edge>
                     </jd2:lineType>
                  </jd2:display>
               </jd2:reaction>
               <jd2:reaction id = "R_ASASL_c" reversible = "false">
                  <jd2:listOfReactants>
                     <jd2:speciesReference species = "ASL_c" stoichiometry = "1"/>
                  </jd2:listOfReactants>
                  <jd2:listOfProducts>
                     <jd2:speciesReference species = "AS_c" stoichiometry = "1"/>
                  </jd2:listOfProducts>
                  <jd2:listOfModifierEdges/>
                  <jd2:kineticLaw type = "explicit">
                     <jd2:rateEquation value = "(k_CR_ASL_c+k_PON_ASL_c)*ASL_c"/>
                     <jd2:listOfSymbols>
                        <jd2:parameter id = "k_CR_ASL_c" value = "3.55E-5"/>
                        <jd2:parameter id = "k_PON_ASL_c" value = "0.0043734"/>
                     </jd2:listOfSymbols>
                  </jd2:kineticLaw>
                  <jd2:display arrowStyle = "ar1" arrowFillColor = "FF808080" lineColor = "FF0066FF" lineThickness = "2">
                     <jd2:lineType type = "ltBezier">
                        <jd2:edge>
                           <jd2:pt x = "467" y = "912" type = "substrate" speciesRef = "ASL_c"/>
                           <jd2:pt x = "381" y = "864" type = "controlPoint"/>
                           <jd2:pt x = "382" y = "864" type = "controlPoint"/>
                           <jd2:pt x = "394" y = "770" type = "product" speciesRef = "AS_c"/>
                        </jd2:edge>
                     </jd2:lineType>
                  </jd2:display>
               </jd2:reaction>
               <jd2:reaction id = "CR_oOH" reversible = "false">
                  <jd2:listOfReactants>
                     <jd2:speciesReference species = "ASLoOH_c" stoichiometry = "1"/>
                  </jd2:listOfReactants>
                  <jd2:listOfProducts>
                     <jd2:speciesReference species = "ASoOH_c" stoichiometry = "1"/>
                  </jd2:listOfProducts>
                  <jd2:listOfModifierEdges/>
                  <jd2:kineticLaw type = "explicit">
                     <jd2:rateEquation value = "(k_CR_ASL_c+k_PON_OH_c)*ASLoOH_c"/>
                     <jd2:listOfSymbols>
                        <jd2:parameter id = "k_CR_ASL_c" value = "3.55E-5"/>
                        <jd2:parameter id = "k_PON_OH_c" value = "0.0039829"/>
                     </jd2:listOfSymbols>
                  </jd2:kineticLaw>
                  <jd2:display arrowStyle = "ar1" arrowFillColor = "FF808080" lineColor = "FF0066FF" lineThickness = "2">
                     <jd2:lineType type = "ltBezier">
                        <jd2:edge>
                           <jd2:pt x = "941" y = "1057" type = "substrate" speciesRef = "ASLoOH_c"/>
                           <jd2:pt x = "737" y = "928" type = "controlPoint"/>
                           <jd2:pt x = "737" y = "929" type = "controlPoint"/>
                           <jd2:pt x = "741" y = "796" type = "product" speciesRef = "ASoOH_c"/>
                        </jd2:edge>
                     </jd2:lineType>
                  </jd2:display>
               </jd2:reaction>
               <jd2:reaction id = "CR_pOH" reversible = "false">
                  <jd2:listOfReactants>
                     <jd2:speciesReference species = "ASLpOH_c" stoichiometry = "1"/>
                  </jd2:listOfReactants>
                  <jd2:listOfProducts>
                     <jd2:speciesReference species = "ASpOH_c" stoichiometry = "1"/>
                  </jd2:listOfProducts>
                  <jd2:listOfModifierEdges/>
                  <jd2:kineticLaw type = "explicit">
                     <jd2:rateEquation value = "(k_CR_ASL_c+k_PON_OH_c)*ASLpOH_c"/>
                     <jd2:listOfSymbols>
                        <jd2:parameter id = "k_CR_ASL_c" value = "3.55E-5"/>
                        <jd2:parameter id = "k_PON_OH_c" value = "0.0039829"/>
                     </jd2:listOfSymbols>
                  </jd2:kineticLaw>
                  <jd2:display arrowStyle = "ar1" arrowFillColor = "FF808080" lineColor = "FF0066FF" lineThickness = "2">
                     <jd2:lineType type = "ltBezier">
                        <jd2:edge>
                           <jd2:pt x = "845" y = "926" type = "substrate" speciesRef = "ASLpOH_c"/>
                           <jd2:pt x = "676" y = "844" type = "controlPoint"/>
                           <jd2:pt x = "676" y = "844" type = "controlPoint"/>
                           <jd2:pt x = "651" y = "675" type = "product" speciesRef = "ASpOH_c"/>
                        </jd2:edge>
                     </jd2:lineType>
                  </jd2:display>
               </jd2:reaction>
               <jd2:reaction id = "Export_AS" reversible = "false">
                  <jd2:listOfReactants>
                     <jd2:speciesReference species = "AS_c" stoichiometry = "1"/>
                  </jd2:listOfReactants>
                  <jd2:listOfProducts>
                     <jd2:speciesReference species = "AS_m" stoichiometry = "1"/>
                  </jd2:listOfProducts>
                  <jd2:listOfModifierEdges/>
                  <jd2:kineticLaw type = "builtin">
                     <jd2:rateEquation value = "imm"/>
                     <jd2:listOfSymbols>
                        <jd2:parameter id = "Export_AS_k" value = "0.002166"/>
                     </jd2:listOfSymbols>
                  </jd2:kineticLaw>
                  <jd2:display arrowStyle = "ar1" arrowFillColor = "FF808080" lineColor = "FF0066FF" lineThickness = "2">
                     <jd2:lineType type = "ltBezier">
                        <jd2:edge>
                           <jd2:pt x = "394" y = "770" type = "substrate" speciesRef = "AS_c"/>
                           <jd2:pt x = "343" y = "595" type = "controlPoint"/>
                           <jd2:pt x = "342" y = "596" type = "controlPoint"/>
                           <jd2:pt x = "402" y = "453" type = "product" speciesRef = "AS_m"/>
                        </jd2:edge>
                     </jd2:lineType>
                  </jd2:display>
               </jd2:reaction>
               <jd2:reaction id = "Export_ASL" reversible = "false">
                  <jd2:listOfReactants>
                     <jd2:speciesReference species = "ASL_c" stoichiometry = "1"/>
                  </jd2:listOfReactants>
                  <jd2:listOfProducts>
                     <jd2:speciesReference species = "ASL_m" stoichiometry = "1"/>
                  </jd2:listOfProducts>
                  <jd2:listOfModifierEdges/>
                  <jd2:kineticLaw type = "builtin">
                     <jd2:rateEquation value = "imm"/>
                     <jd2:listOfSymbols>
                        <jd2:parameter id = "Export_ASL_k" value = "0.021822"/>
                     </jd2:listOfSymbols>
                  </jd2:kineticLaw>
                  <jd2:display arrowStyle = "ar1" arrowFillColor = "FF808080" lineColor = "FF0066FF" lineThickness = "2">
                     <jd2:lineType type = "ltBezier">
                        <jd2:edge>
                           <jd2:pt x = "467" y = "912" type = "substrate" speciesRef = "ASL_c"/>
                           <jd2:pt x = "482" y = "712" type = "controlPoint"/>
                           <jd2:pt x = "483" y = "713" type = "controlPoint"/>
                           <jd2:pt x = "475" y = "452" type = "product" speciesRef = "ASL_m"/>
                        </jd2:edge>
                     </jd2:lineType>
                  </jd2:display>
               </jd2:reaction>
               <jd2:reaction id = "Import_ASLpOH" reversible = "false">
                  <jd2:listOfReactants>
                     <jd2:speciesReference species = "ASLpOH_m" stoichiometry = "1"/>
                  </jd2:listOfReactants>
                  <jd2:listOfProducts>
                     <jd2:speciesReference species = "ASLpOH_c" stoichiometry = "1"/>
                  </jd2:listOfProducts>
                  <jd2:listOfModifierEdges/>
                  <jd2:kineticLaw type = "builtin">
                     <jd2:rateEquation value = "imm"/>
                     <jd2:listOfSymbols>
                        <jd2:parameter id = "Import_ASLpOH_k" value = "0.033729"/>
                     </jd2:listOfSymbols>
                  </jd2:kineticLaw>
                  <jd2:display arrowStyle = "ar1" arrowFillColor = "FF808080" lineColor = "FF0066FF" lineThickness = "2">
                     <jd2:lineType type = "ltBezier">
                        <jd2:edge>
                           <jd2:pt x = "854" y = "445" type = "substrate" speciesRef = "ASLpOH_m"/>
                           <jd2:pt x = "845" y = "740" type = "controlPoint"/>
                           <jd2:pt x = "844" y = "740" type = "controlPoint"/>
                           <jd2:pt x = "845" y = "926" type = "product" speciesRef = "ASLpOH_c"/>
                        </jd2:edge>
                     </jd2:lineType>
                  </jd2:display>
               </jd2:reaction>
               <jd2:reaction id = "Import_ASLoOH" reversible = "false">
                  <jd2:listOfReactants>
                     <jd2:speciesReference species = "ASLoOH_m" stoichiometry = "1"/>
                  </jd2:listOfReactants>
                  <jd2:listOfProducts>
                     <jd2:speciesReference species = "ASLoOH_c" stoichiometry = "1"/>
                  </jd2:listOfProducts>
                  <jd2:listOfModifierEdges/>
                  <jd2:kineticLaw type = "builtin">
                     <jd2:rateEquation value = "imm"/>
                     <jd2:listOfSymbols>
                        <jd2:parameter id = "Import_ASLoOH_k" value = "0.026122"/>
                     </jd2:listOfSymbols>
                  </jd2:kineticLaw>
                  <jd2:display arrowStyle = "ar1" arrowFillColor = "FF808080" lineColor = "FF0066FF" lineThickness = "2">
                     <jd2:lineType type = "ltBezier">
                        <jd2:edge>
                           <jd2:pt x = "952" y = "449" type = "substrate" speciesRef = "ASLoOH_m"/>
                           <jd2:pt x = "946" y = "772" type = "controlPoint"/>
                           <jd2:pt x = "945" y = "775" type = "controlPoint"/>
                           <jd2:pt x = "941" y = "1057" type = "product" speciesRef = "ASLoOH_c"/>
                        </jd2:edge>
                     </jd2:lineType>
                  </jd2:display>
               </jd2:reaction>
               <jd2:reaction id = "ASpOH_Prot" reversible = "false">
                  <jd2:listOfReactants>
                     <jd2:speciesReference species = "ASpOH_c" stoichiometry = "1"/>
                  </jd2:listOfReactants>
                  <jd2:listOfProducts>
                     <jd2:speciesReference species = "ASpOH_b" stoichiometry = "1"/>
                  </jd2:listOfProducts>
                  <jd2:listOfModifierEdges/>
                  <jd2:kineticLaw type = "explicit">
                     <jd2:rateEquation value = "Prot_k1*((1-fu_AS)/fu_AS*ASpOH_c-ASpOH_b)"/>
                     <jd2:listOfSymbols>
                        <jd2:parameter id = "Prot_k1" value = "8.52"/>
                        <jd2:parameter id = "fu_AS" value = "0.22"/>
                     </jd2:listOfSymbols>
                  </jd2:kineticLaw>
                  <jd2:display arrowStyle = "ar1" arrowFillColor = "FF808080" lineColor = "FF0066FF" lineThickness = "2">
                     <jd2:lineType type = "ltBezier">
                        <jd2:edge>
                           <jd2:pt x = "651" y = "675" type = "substrate" speciesRef = "ASpOH_c"/>
                           <jd2:pt x = "824" y = "659" type = "controlPoint"/>
                           <jd2:pt x = "823" y = "660" type = "controlPoint"/>
                           <jd2:pt x = "1100" y = "670" type = "product" speciesRef = "ASpOH_b"/>
                        </jd2:edge>
                     </jd2:lineType>
                  </jd2:display>
               </jd2:reaction>
               <jd2:reaction id = "ASoOH_Prot" reversible = "false">
                  <jd2:listOfReactants>
                     <jd2:speciesReference species = "ASoOH_c" stoichiometry = "1"/>
                  </jd2:listOfReactants>
                  <jd2:listOfProducts>
                     <jd2:speciesReference species = "ASoOH_b" stoichiometry = "1"/>
                  </jd2:listOfProducts>
                  <jd2:listOfModifierEdges/>
                  <jd2:kineticLaw type = "explicit">
                     <jd2:rateEquation value = "Prot_k1*((1-fu_AS)/fu_AS*ASoOH_c-ASoOH_b)"/>
                     <jd2:listOfSymbols>
                        <jd2:parameter id = "Prot_k1" value = "8.52"/>
                        <jd2:parameter id = "fu_AS" value = "0.22"/>
                     </jd2:listOfSymbols>
                  </jd2:kineticLaw>
                  <jd2:display arrowStyle = "ar1" arrowFillColor = "FF808080" lineColor = "FF0066FF" lineThickness = "2">
                     <jd2:lineType type = "ltLine">
                        <jd2:edge>
                           <jd2:pt x = "741" y = "796" type = "substrate" speciesRef = "ASoOH_c"/>
                           <jd2:pt x = "1102" y = "794" type = "product" speciesRef = "ASoOH_b"/>
                        </jd2:edge>
                     </jd2:lineType>
                  </jd2:display>
               </jd2:reaction>
               <jd2:reaction id = "ASLpOH_Prot" reversible = "false">
                  <jd2:listOfReactants>
                     <jd2:speciesReference species = "ASLpOH_c" stoichiometry = "1"/>
                  </jd2:listOfReactants>
                  <jd2:listOfProducts>
                     <jd2:speciesReference species = "ASLpOH_b" stoichiometry = "1"/>
                  </jd2:listOfProducts>
                  <jd2:listOfModifierEdges/>
                  <jd2:kineticLaw type = "explicit">
                     <jd2:rateEquation value = "Prot_k1*((1-fu_ASL)/fu_ASL*ASLpOH_c-ASLpOH_b)"/>
                     <jd2:listOfSymbols>
                        <jd2:parameter id = "Prot_k1" value = "8.52"/>
                        <jd2:parameter id = "fu_ASL" value = "0.22"/>
                     </jd2:listOfSymbols>
                  </jd2:kineticLaw>
                  <jd2:display arrowStyle = "ar1" arrowFillColor = "FF808080" lineColor = "FF0066FF" lineThickness = "2">
                     <jd2:lineType type = "ltBezier">
                        <jd2:edge>
                           <jd2:pt x = "845" y = "926" type = "substrate" speciesRef = "ASLpOH_c"/>
                           <jd2:pt x = "969" y = "925" type = "controlPoint"/>
                           <jd2:pt x = "969" y = "925" type = "controlPoint"/>
                           <jd2:pt x = "1097" y = "930" type = "product" speciesRef = "ASLpOH_b"/>
                        </jd2:edge>
                     </jd2:lineType>
                  </jd2:display>
               </jd2:reaction>
               <jd2:reaction id = "ASLoOH_Prot" reversible = "false">
                  <jd2:listOfReactants>
                     <jd2:speciesReference species = "ASLoOH_c" stoichiometry = "1"/>
                  </jd2:listOfReactants>
                  <jd2:listOfProducts>
                     <jd2:speciesReference species = "ASLoOH_b" stoichiometry = "1"/>
                  </jd2:listOfProducts>
                  <jd2:listOfModifierEdges/>
                  <jd2:kineticLaw type = "explicit">
                     <jd2:rateEquation value = "Prot_k1*((1-fu_ASL)/fu_ASL*ASLoOH_c-ASLoOH_b)"/>
                     <jd2:listOfSymbols>
                        <jd2:parameter id = "Prot_k1" value = "8.52"/>
                        <jd2:parameter id = "fu_ASL" value = "0.22"/>
                     </jd2:listOfSymbols>
                  </jd2:kineticLaw>
                  <jd2:display arrowStyle = "ar1" arrowFillColor = "FF808080" lineColor = "FF0066FF" lineThickness = "2">
                     <jd2:lineType type = "ltBezier">
                        <jd2:edge>
                           <jd2:pt x = "941" y = "1057" type = "substrate" speciesRef = "ASLoOH_c"/>
                           <jd2:pt x = "1021" y = "1053" type = "controlPoint"/>
                           <jd2:pt x = "1023" y = "1051" type = "controlPoint"/>
                           <jd2:pt x = "1099" y = "1054" type = "product" speciesRef = "ASLoOH_b"/>
                        </jd2:edge>
                     </jd2:lineType>
                  </jd2:display>
               </jd2:reaction>
               <jd2:reaction id = "AS_Prot" reversible = "false">
                  <jd2:listOfReactants>
                     <jd2:speciesReference species = "AS_c" stoichiometry = "1"/>
                  </jd2:listOfReactants>
                  <jd2:listOfProducts>
                     <jd2:speciesReference species = "AS_b" stoichiometry = "1"/>
                  </jd2:listOfProducts>
                  <jd2:listOfModifierEdges/>
                  <jd2:kineticLaw type = "explicit">
                     <jd2:rateEquation value = "Prot_k1*((1-fu_AS)/fu_AS*AS_c-AS_b)"/>
                     <jd2:listOfSymbols>
                        <jd2:parameter id = "Prot_k1" value = "8.52"/>
                        <jd2:parameter id = "fu_AS" value = "0.22"/>
                     </jd2:listOfSymbols>
                  </jd2:kineticLaw>
                  <jd2:display arrowStyle = "ar1" arrowFillColor = "FF808080" lineColor = "FF0066FF" lineThickness = "2">
                     <jd2:lineType type = "ltBezier">
                        <jd2:edge>
                           <jd2:pt x = "394" y = "770" type = "substrate" speciesRef = "AS_c"/>
                           <jd2:pt x = "342" y = "767" type = "controlPoint"/>
                           <jd2:pt x = "338" y = "765" type = "controlPoint"/>
                           <jd2:pt x = "284" y = "771" type = "product" speciesRef = "AS_b"/>
                        </jd2:edge>
                     </jd2:lineType>
                  </jd2:display>
               </jd2:reaction>
               <jd2:reaction id = "ASL_Prot" reversible = "false">
                  <jd2:listOfReactants>
                     <jd2:speciesReference species = "ASL_c" stoichiometry = "1"/>
                  </jd2:listOfReactants>
                  <jd2:listOfProducts>
                     <jd2:speciesReference species = "ASL_b" stoichiometry = "1"/>
                  </jd2:listOfProducts>
                  <jd2:listOfModifierEdges/>
                  <jd2:kineticLaw type = "explicit">
                     <jd2:rateEquation value = "Prot_k1*((1-fu_ASL)/fu_ASL*ASL_c-ASL_b)"/>
                     <jd2:listOfSymbols>
                        <jd2:parameter id = "Prot_k1" value = "8.52"/>
                        <jd2:parameter id = "fu_ASL" value = "0.22"/>
                     </jd2:listOfSymbols>
                  </jd2:kineticLaw>
                  <jd2:display arrowStyle = "ar1" arrowFillColor = "FF808080" lineColor = "FF0066FF" lineThickness = "2">
                     <jd2:lineType type = "ltBezier">
                        <jd2:edge>
                           <jd2:pt x = "467" y = "912" type = "substrate" speciesRef = "ASL_c"/>
                           <jd2:pt x = "391" y = "952" type = "controlPoint"/>
                           <jd2:pt x = "391" y = "951" type = "controlPoint"/>
                           <jd2:pt x = "287" y = "958" type = "product" speciesRef = "ASL_b"/>
                        </jd2:edge>
                     </jd2:lineType>
                  </jd2:display>
               </jd2:reaction>
               <jd2:reaction id = "Import_ASpOH" reversible = "false">
                  <jd2:listOfReactants>
                     <jd2:speciesReference species = "ASpOH_m" stoichiometry = "1"/>
                  </jd2:listOfReactants>
                  <jd2:listOfProducts>
                     <jd2:speciesReference species = "ASpOH_c" stoichiometry = "1"/>
                  </jd2:listOfProducts>
                  <jd2:listOfModifierEdges/>
                  <jd2:kineticLaw type = "builtin">
                     <jd2:rateEquation value = "imm"/>
                     <jd2:listOfSymbols>
                        <jd2:parameter id = "Import_ASpOH_k" value = "0.0039614"/>
                     </jd2:listOfSymbols>
                  </jd2:kineticLaw>
                  <jd2:display arrowStyle = "ar1" arrowFillColor = "FF808080" lineColor = "FF0066FF" lineThickness = "2">
                     <jd2:lineType type = "ltBezier">
                        <jd2:edge>
                           <jd2:pt x = "657" y = "447" type = "substrate" speciesRef = "ASpOH_m"/>
                           <jd2:pt x = "641" y = "634" type = "controlPoint"/>
                           <jd2:pt x = "643" y = "634" type = "controlPoint"/>
                           <jd2:pt x = "651" y = "675" type = "product" speciesRef = "ASpOH_c"/>
                        </jd2:edge>
                     </jd2:lineType>
                  </jd2:display>
               </jd2:reaction>
               <jd2:reaction id = "R_ASASL_m" reversible = "false">
                  <jd2:listOfReactants>
                     <jd2:speciesReference species = "ASL_m" stoichiometry = "1"/>
                  </jd2:listOfReactants>
                  <jd2:listOfProducts>
                     <jd2:speciesReference species = "AS_m" stoichiometry = "1"/>
                  </jd2:listOfProducts>
                  <jd2:listOfModifierEdges/>
                  <jd2:kineticLaw type = "explicit">
                     <jd2:rateEquation value = "k_CR_ASL_m*ASL_m"/>
                     <jd2:listOfSymbols>
                        <jd2:parameter id = "k_CR_ASL_m" value = "0.005"/>
                     </jd2:listOfSymbols>
                  </jd2:kineticLaw>
                  <jd2:display arrowStyle = "ar1" arrowFillColor = "FF808080" lineColor = "FF0066FF" lineThickness = "2">
                     <jd2:lineType type = "ltBezier">
                        <jd2:edge>
                           <jd2:pt x = "475" y = "452" type = "substrate" speciesRef = "ASL_m"/>
                           <jd2:pt x = "437" y = "408" type = "controlPoint"/>
                           <jd2:pt x = "437" y = "409" type = "controlPoint"/>
                           <jd2:pt x = "402" y = "453" type = "product" speciesRef = "AS_m"/>
                        </jd2:edge>
                     </jd2:lineType>
                  </jd2:display>
               </jd2:reaction>
               <jd2:reaction id = "R_pOH_m" reversible = "false">
                  <jd2:listOfReactants>
                     <jd2:speciesReference species = "ASLpOH_m" stoichiometry = "1"/>
                  </jd2:listOfReactants>
                  <jd2:listOfProducts>
                     <jd2:speciesReference species = "ASpOH_m" stoichiometry = "1"/>
                  </jd2:listOfProducts>
                  <jd2:listOfModifierEdges/>
                  <jd2:kineticLaw type = "explicit">
                     <jd2:rateEquation value = "k_CR_ASL_m*ASLpOH_m"/>
                     <jd2:listOfSymbols>
                        <jd2:parameter id = "k_CR_ASL_m" value = "0.005"/>
                     </jd2:listOfSymbols>
                  </jd2:kineticLaw>
                  <jd2:display arrowStyle = "ar1" arrowFillColor = "FF808080" lineColor = "FF0066FF" lineThickness = "2">
                     <jd2:lineType type = "ltBezier">
                        <jd2:edge>
                           <jd2:pt x = "854" y = "445" type = "substrate" speciesRef = "ASLpOH_m"/>
                           <jd2:pt x = "760" y = "383" type = "controlPoint"/>
                           <jd2:pt x = "760" y = "383" type = "controlPoint"/>
                           <jd2:pt x = "657" y = "447" type = "product" speciesRef = "ASpOH_m"/>
                        </jd2:edge>
                     </jd2:lineType>
                  </jd2:display>
               </jd2:reaction>
               <jd2:reaction id = "R_oOH_m" reversible = "false">
                  <jd2:listOfReactants>
                     <jd2:speciesReference species = "ASLoOH_m" stoichiometry = "1"/>
                  </jd2:listOfReactants>
                  <jd2:listOfProducts>
                     <jd2:speciesReference species = "ASoOH_m" stoichiometry = "1"/>
                  </jd2:listOfProducts>
                  <jd2:listOfModifierEdges/>
                  <jd2:kineticLaw type = "explicit">
                     <jd2:rateEquation value = "k_CR_ASL_m*ASLoOH_m"/>
                     <jd2:listOfSymbols>
                        <jd2:parameter id = "k_CR_ASL_m" value = "0.005"/>
                     </jd2:listOfSymbols>
                  </jd2:kineticLaw>
                  <jd2:display arrowStyle = "ar1" arrowFillColor = "FF808080" lineColor = "FF0066FF" lineThickness = "2">
                     <jd2:lineType type = "ltBezier">
                        <jd2:edge>
                           <jd2:pt x = "952" y = "449" type = "substrate" speciesRef = "ASLoOH_m"/>
                           <jd2:pt x = "870" y = "375" type = "controlPoint"/>
                           <jd2:pt x = "870" y = "373" type = "controlPoint"/>
                           <jd2:pt x = "760" y = "445" type = "product" speciesRef = "ASoOH_m"/>
                        </jd2:edge>
                     </jd2:lineType>
                  </jd2:display>
               </jd2:reaction>
               <jd2:reaction id = "Export_ASLpOH" reversible = "false">
                  <jd2:listOfReactants>
                     <jd2:speciesReference species = "ASLpOH_c" stoichiometry = "1"/>
                  </jd2:listOfReactants>
                  <jd2:listOfProducts>
                     <jd2:speciesReference species = "ASLpOH_m" stoichiometry = "1"/>
                  </jd2:listOfProducts>
                  <jd2:listOfModifierEdges/>
                  <jd2:kineticLaw type = "builtin">
                     <jd2:rateEquation value = "imm"/>
                     <jd2:listOfSymbols>
                        <jd2:parameter id = "Export_ASLpOH_k" value = "0.0011319"/>
                     </jd2:listOfSymbols>
                  </jd2:kineticLaw>
                  <jd2:display arrowStyle = "ar1" arrowFillColor = "FF808080" lineColor = "FF0066FF" lineThickness = "2">
                     <jd2:lineType type = "ltBezier">
                        <jd2:edge>
                           <jd2:pt x = "845" y = "926" type = "substrate" speciesRef = "ASLpOH_c"/>
                           <jd2:pt x = "818" y = "641" type = "controlPoint"/>
                           <jd2:pt x = "822" y = "641" type = "controlPoint"/>
                           <jd2:pt x = "854" y = "445" type = "product" speciesRef = "ASLpOH_m"/>
                        </jd2:edge>
                     </jd2:lineType>
                  </jd2:display>
               </jd2:reaction>
               <jd2:reaction id = "Export_ASLoOH" reversible = "false">
                  <jd2:listOfReactants>
                     <jd2:speciesReference species = "ASLoOH_c" stoichiometry = "1"/>
                  </jd2:listOfReactants>
                  <jd2:listOfProducts>
                     <jd2:speciesReference species = "ASLoOH_m" stoichiometry = "1"/>
                  </jd2:listOfProducts>
                  <jd2:listOfModifierEdges/>
                  <jd2:kineticLaw type = "builtin">
                     <jd2:rateEquation value = "imm"/>
                     <jd2:listOfSymbols>
                        <jd2:parameter id = "Export_ASLoOH_k" value = "0.0026674"/>
                     </jd2:listOfSymbols>
                  </jd2:kineticLaw>
                  <jd2:display arrowStyle = "ar1" arrowFillColor = "FF808080" lineColor = "FF0066FF" lineThickness = "2">
                     <jd2:lineType type = "ltBezier">
                        <jd2:edge>
                           <jd2:pt x = "941" y = "1057" type = "substrate" speciesRef = "ASLoOH_c"/>
                           <jd2:pt x = "926" y = "668" type = "controlPoint"/>
                           <jd2:pt x = "924" y = "667" type = "controlPoint"/>
                           <jd2:pt x = "952" y = "449" type = "product" speciesRef = "ASLoOH_m"/>
                        </jd2:edge>
                     </jd2:lineType>
                  </jd2:display>
               </jd2:reaction>
               <jd2:reaction id = "Export_ASpOH" reversible = "false">
                  <jd2:listOfReactants>
                     <jd2:speciesReference species = "ASpOH_c" stoichiometry = "1"/>
                  </jd2:listOfReactants>
                  <jd2:listOfProducts>
                     <jd2:speciesReference species = "ASpOH_m" stoichiometry = "1"/>
                  </jd2:listOfProducts>
                  <jd2:listOfModifierEdges/>
                  <jd2:kineticLaw type = "builtin">
                     <jd2:rateEquation value = "imm"/>
                     <jd2:listOfSymbols>
                        <jd2:parameter id = "Export_ASpOH_k" value = "0.00079526"/>
                     </jd2:listOfSymbols>
                  </jd2:kineticLaw>
                  <jd2:display arrowStyle = "ar1" arrowFillColor = "FF808080" lineColor = "FF0066FF" lineThickness = "2">
                     <jd2:lineType type = "ltBezier">
                        <jd2:edge>
                           <jd2:pt x = "651" y = "675" type = "substrate" speciesRef = "ASpOH_c"/>
                           <jd2:pt x = "662" y = "561" type = "controlPoint"/>
                           <jd2:pt x = "662" y = "561" type = "controlPoint"/>
                           <jd2:pt x = "657" y = "447" type = "product" speciesRef = "ASpOH_m"/>
                        </jd2:edge>
                     </jd2:lineType>
                  </jd2:display>
               </jd2:reaction>
               <jd2:reaction id = "Import_ASoOH" reversible = "false">
                  <jd2:listOfReactants>
                     <jd2:speciesReference species = "ASoOH_m" stoichiometry = "1"/>
                  </jd2:listOfReactants>
                  <jd2:listOfProducts>
                     <jd2:speciesReference species = "ASoOH_c" stoichiometry = "1"/>
                  </jd2:listOfProducts>
                  <jd2:listOfModifierEdges/>
                  <jd2:kineticLaw type = "builtin">
                     <jd2:rateEquation value = "imm"/>
                     <jd2:listOfSymbols>
                        <jd2:parameter id = "Import_ASoOH_k" value = "0.00038875"/>
                     </jd2:listOfSymbols>
                  </jd2:kineticLaw>
                  <jd2:display arrowStyle = "ar1" arrowFillColor = "FF808080" lineColor = "FF0066FF" lineThickness = "2">
                     <jd2:lineType type = "ltBezier">
                        <jd2:edge>
                           <jd2:pt x = "760" y = "445" type = "substrate" speciesRef = "ASoOH_m"/>
                           <jd2:pt x = "738" y = "621" type = "controlPoint"/>
                           <jd2:pt x = "738" y = "621" type = "controlPoint"/>
                           <jd2:pt x = "741" y = "796" type = "product" speciesRef = "ASoOH_c"/>
                        </jd2:edge>
                     </jd2:lineType>
                  </jd2:display>
               </jd2:reaction>
            </jd2:listOfReactions>
         </jd2:JDesignerLayout>
      </annotation>
      <listOfCompartments>
         <compartment id = "compartment" size = "1"/>
         <compartment id = "medium" size = "2"/>
         <compartment id = "cell" size = "0.0142"/>
      </listOfCompartments>
      <listOfSpecies>
         <species id = "AS_m" boundaryCondition = "false" initialConcentration = "8797.15" compartment = "medium"/>
         <species id = "ASL_m" boundaryCondition = "false" initialConcentration = "30.56" compartment = "medium"/>
         <species id = "ASoOH_m" boundaryCondition = "false" initialConcentration = "0" compartment = "medium"/>
         <species id = "ASLpOH_m" boundaryCondition = "false" initialConcentration = "0" compartment = "medium"/>
         <species id = "ASpOH_m" boundaryCondition = "false" initialConcentration = "0" compartment = "medium"/>
         <species id = "ASLoOH_m" boundaryCondition = "false" initialConcentration = "0" compartment = "medium"/>
         <species id = "AS_c" boundaryCondition = "false" initialConcentration = "0" compartment = "cell"/>
         <species id = "ASL_c" boundaryCondition = "false" initialConcentration = "0" compartment = "cell"/>
         <species id = "ASpOH_c" boundaryCondition = "false" initialConcentration = "0" compartment = "cell"/>
         <species id = "ASoOH_c" boundaryCondition = "false" initialConcentration = "0" compartment = "cell"/>
         <species id = "ASLpOH_c" boundaryCondition = "false" initialConcentration = "0" compartment = "cell"/>
         <species id = "ASLoOH_c" boundaryCondition = "false" initialConcentration = "0" compartment = "cell"/>
         <species id = "ASpOH_b" boundaryCondition = "false" initialConcentration = "0" compartment = "cell"/>
         <species id = "ASoOH_b" boundaryCondition = "false" initialConcentration = "0" compartment = "cell"/>
         <species id = "ASLpOH_b" boundaryCondition = "false" initialConcentration = "0" compartment = "cell"/>
         <species id = "ASLoOH_b" boundaryCondition = "false" initialConcentration = "0" compartment = "cell"/>
         <species id = "AS_b" boundaryCondition = "false" initialConcentration = "0" compartment = "cell"/>
         <species id = "ASL_b" boundaryCondition = "false" initialConcentration = "0" compartment = "cell"/>
      </listOfSpecies>
      <listOfParameters>
         <parameter id = "CYP3A4_ASLpOH_Km1" value = "1400"/>
         <parameter id = "CYP3A4_ASLoOH_Km1" value = "3900"/>
         <parameter id = "CYP3A4_ASpOH_Km1" value = "25600"/>
         <parameter id = "CYP3A4_ASoOH_Km1" value = "29700"/>
         <parameter id = "Import_ASLpOH_k" value = "0.033729"/>
         <parameter id = "Import_ASLoOH_k" value = "0.026122"/>
         <parameter id = "Import_ASL_k" value = "0.2754"/>
         <parameter id = "fu_ASL" value = "0.22"/>
         <parameter id = "fu_AS" value = "0.22"/>
         <parameter id = "Import_ASpOH_k" value = "0.0039614"/>
         <parameter id = "Export_ASLpOH_k" value = "0.0011319"/>
         <parameter id = "Export_ASLoOH_k" value = "0.0026674"/>
         <parameter id = "k_CR_ASL_c" value = "3.55E-5"/>
         <parameter id = "k_CR_ASL_m" value = "0.005"/>
         <parameter id = "k_PON_OH_c" value = "0.0039829"/>
         <parameter id = "Export_ASoOH_k" value = "0.0015983"/>
         <parameter id = "Prot_k1" value = "8.52"/>
         <parameter id = "CYP3A4_ASoOH_Vmax" value = "47.4985"/>
         <parameter id = "CYP3A4_ASLpOH_Vmax" value = "17.4446"/>
         <parameter id = "CYP3A4_ASLoOH_Vmax" value = "39.1342"/>
         <parameter id = "UGT1A3_AS_Vmax" value = "13.5862"/>
         <parameter id = "UGT1A3_AS_Km1" value = "12000"/>
         <parameter id = "UGT1A3_AS_KI1" value = "75000"/>
         <parameter id = "k_PON_ASL_c" value = "0.0043734"/>
         <parameter id = "Export_AS_k" value = "0.002166"/>
         <parameter id = "Export_ASL_k" value = "0.021822"/>
         <parameter id = "Import_AS_k" value = "0.020335"/>
         <parameter id = "Import_ASoOH_k" value = "0.00038875"/>
         <parameter id = "Export_ASpOH_k" value = "0.00079526"/>
         <parameter id = "CYP3A4_ASpOH_Vmax" value = "15.7336"/>
      </listOfParameters>
      <listOfReactions>
         <reaction id = "Import_AS" reversible = "false">
            <listOfReactants>
               <speciesReference species = "AS_m" stoichiometry = "1"/>
            </listOfReactants>
            <listOfProducts>
               <speciesReference species = "AS_c" stoichiometry = "1"/>
            </listOfProducts>
            <kineticLaw>
               <math xmlns = "http://www.w3.org/1998/Math/MathML">
                  <apply>
                     <times/>
                     <ci>
                           Import_AS_k
                     </ci>
                     <ci>
                           AS_m
                     </ci>
                  </apply>
               </math>
            </kineticLaw>
         </reaction>
         <reaction id = "Import_ASL" reversible = "false">
            <listOfReactants>
               <speciesReference species = "ASL_m" stoichiometry = "1"/>
            </listOfReactants>
            <listOfProducts>
               <speciesReference species = "ASL_c" stoichiometry = "1"/>
            </listOfProducts>
            <kineticLaw>
               <math xmlns = "http://www.w3.org/1998/Math/MathML">
                  <apply>
                     <times/>
                     <ci>
                           Import_ASL_k
                     </ci>
                     <ci>
                           ASL_m
                     </ci>
                  </apply>
               </math>
            </kineticLaw>
         </reaction>
         <reaction id = "CYP3A4_ASpOH" reversible = "false">
            <listOfReactants>
               <speciesReference species = "AS_c" stoichiometry = "1"/>
            </listOfReactants>
            <listOfProducts>
               <speciesReference species = "ASpOH_c" stoichiometry = "1"/>
            </listOfProducts>
            <kineticLaw>
               <math xmlns = "http://www.w3.org/1998/Math/MathML">
                  <apply>
                     <divide/>
                     <apply>
                        <times/>
                        <apply>
                           <divide/>
                           <ci>
                                 CYP3A4_ASpOH_Vmax
                           </ci>
                           <ci>
                                 CYP3A4_ASpOH_Km1
                           </ci>
                        </apply>
                        <ci>
                              AS_c
                        </ci>
                     </apply>
                     <apply>
                        <plus/>
                        <cn type = "integer">
                              1
                        </cn>
                        <apply>
                           <divide/>
                           <ci>
                                 AS_c
                           </ci>
                           <ci>
                                 CYP3A4_ASpOH_Km1
                           </ci>
                        </apply>
                        <apply>
                           <divide/>
                           <ci>
                                 AS_c
                           </ci>
                           <ci>
                                 CYP3A4_ASoOH_Km1
                           </ci>
                        </apply>
                        <apply>
                           <divide/>
                           <ci>
                                 ASL_c
                           </ci>
                           <ci>
                                 CYP3A4_ASLpOH_Km1
                           </ci>
                        </apply>
                        <apply>
                           <divide/>
                           <ci>
                                 ASL_c
                           </ci>
                           <ci>
                                 CYP3A4_ASLoOH_Km1
                           </ci>
                        </apply>
                     </apply>
                  </apply>
               </math>
            </kineticLaw>
         </reaction>
         <reaction id = "CYP3A4_ASoOH" reversible = "false">
            <listOfReactants>
               <speciesReference species = "AS_c" stoichiometry = "1"/>
            </listOfReactants>
            <listOfProducts>
               <speciesReference species = "ASoOH_c" stoichiometry = "1"/>
            </listOfProducts>
            <kineticLaw>
               <math xmlns = "http://www.w3.org/1998/Math/MathML">
                  <apply>
                     <divide/>
                     <apply>
                        <times/>
                        <apply>
                           <divide/>
                           <ci>
                                 CYP3A4_ASoOH_Vmax
                           </ci>
                           <ci>
                                 CYP3A4_ASoOH_Km1
                           </ci>
                        </apply>
                        <ci>
                              AS_c
                        </ci>
                     </apply>
                     <apply>
                        <plus/>
                        <cn type = "integer">
                              1
                        </cn>
                        <apply>
                           <divide/>
                           <ci>
                                 AS_c
                           </ci>
                           <ci>
                                 CYP3A4_ASpOH_Km1
                           </ci>
                        </apply>
                        <apply>
                           <divide/>
                           <ci>
                                 AS_c
                           </ci>
                           <ci>
                                 CYP3A4_ASoOH_Km1
                           </ci>
                        </apply>
                        <apply>
                           <divide/>
                           <ci>
                                 ASL_c
                           </ci>
                           <ci>
                                 CYP3A4_ASLpOH_Km1
                           </ci>
                        </apply>
                        <apply>
                           <divide/>
                           <ci>
                                 ASL_c
                           </ci>
                           <ci>
                                 CYP3A4_ASLoOH_Km1
                           </ci>
                        </apply>
                     </apply>
                  </apply>
               </math>
            </kineticLaw>
         </reaction>
         <reaction id = "CYP3A4_ASLpOH" reversible = "false">
            <listOfReactants>
               <speciesReference species = "ASL_c" stoichiometry = "1"/>
            </listOfReactants>
            <listOfProducts>
               <speciesReference species = "ASLpOH_c" stoichiometry = "1"/>
            </listOfProducts>
            <kineticLaw>
               <math xmlns = "http://www.w3.org/1998/Math/MathML">
                  <apply>
                     <divide/>
                     <apply>
                        <times/>
                        <apply>
                           <divide/>
                           <ci>
                                 CYP3A4_ASLpOH_Vmax
                           </ci>
                           <ci>
                                 CYP3A4_ASLpOH_Km1
                           </ci>
                        </apply>
                        <ci>
                              ASL_c
                        </ci>
                     </apply>
                     <apply>
                        <plus/>
                        <cn type = "integer">
                              1
                        </cn>
                        <apply>
                           <divide/>
                           <ci>
                                 AS_c
                           </ci>
                           <ci>
                                 CYP3A4_ASpOH_Km1
                           </ci>
                        </apply>
                        <apply>
                           <divide/>
                           <ci>
                                 AS_c
                           </ci>
                           <ci>
                                 CYP3A4_ASoOH_Km1
                           </ci>
                        </apply>
                        <apply>
                           <divide/>
                           <ci>
                                 ASL_c
                           </ci>
                           <ci>
                                 CYP3A4_ASLpOH_Km1
                           </ci>
                        </apply>
                        <apply>
                           <divide/>
                           <ci>
                                 ASL_c
                           </ci>
                           <ci>
                                 CYP3A4_ASLoOH_Km1
                           </ci>
                        </apply>
                     </apply>
                  </apply>
               </math>
            </kineticLaw>
         </reaction>
         <reaction id = "CYP3A4_ASLoOH" reversible = "false">
            <listOfReactants>
               <speciesReference species = "ASL_c" stoichiometry = "1"/>
            </listOfReactants>
            <listOfProducts>
               <speciesReference species = "ASLoOH_c" stoichiometry = "1"/>
            </listOfProducts>
            <kineticLaw>
               <math xmlns = "http://www.w3.org/1998/Math/MathML">
                  <apply>
                     <divide/>
                     <apply>
                        <times/>
                        <apply>
                           <divide/>
                           <ci>
                                 CYP3A4_ASLoOH_Vmax
                           </ci>
                           <ci>
                                 CYP3A4_ASLoOH_Km1
                           </ci>
                        </apply>
                        <ci>
                              ASL_c
                        </ci>
                     </apply>
                     <apply>
                        <plus/>
                        <cn type = "integer">
                              1
                        </cn>
                        <apply>
                           <divide/>
                           <ci>
                                 AS_c
                           </ci>
                           <ci>
                                 CYP3A4_ASpOH_Km1
                           </ci>
                        </apply>
                        <apply>
                           <divide/>
                           <ci>
                                 AS_c
                           </ci>
                           <ci>
                                 CYP3A4_ASoOH_Km1
                           </ci>
                        </apply>
                        <apply>
                           <divide/>
                           <ci>
                                 ASL_c
                           </ci>
                           <ci>
                                 CYP3A4_ASLpOH_Km1
                           </ci>
                        </apply>
                        <apply>
                           <divide/>
                           <ci>
                                 ASL_c
                           </ci>
                           <ci>
                                 CYP3A4_ASLoOH_Km1
                           </ci>
                        </apply>
                     </apply>
                  </apply>
               </math>
            </kineticLaw>
         </reaction>
         <reaction id = "Export_ASoOH" reversible = "false">
            <listOfReactants>
               <speciesReference species = "ASoOH_c" stoichiometry = "1"/>
            </listOfReactants>
            <listOfProducts>
               <speciesReference species = "ASoOH_m" stoichiometry = "1"/>
            </listOfProducts>
            <kineticLaw>
               <math xmlns = "http://www.w3.org/1998/Math/MathML">
                  <apply>
                     <times/>
                     <ci>
                           Export_ASoOH_k
                     </ci>
                     <ci>
                           ASoOH_c
                     </ci>
                  </apply>
               </math>
            </kineticLaw>
         </reaction>
         <reaction id = "UGT1A3_AS" reversible = "false">
            <listOfReactants>
               <speciesReference species = "AS_c" stoichiometry = "1"/>
            </listOfReactants>
            <listOfProducts>
               <speciesReference species = "ASL_c" stoichiometry = "1"/>
            </listOfProducts>
            <kineticLaw>
               <math xmlns = "http://www.w3.org/1998/Math/MathML">
                  <apply>
                     <divide/>
                     <apply>
                        <times/>
                        <ci>
                              UGT1A3_AS_Vmax
                        </ci>
                        <ci>
                              AS_c
                        </ci>
                     </apply>
                     <apply>
                        <plus/>
                        <ci>
                              UGT1A3_AS_Km1
                        </ci>
                        <ci>
                              AS_c
                        </ci>
                        <apply>
                           <divide/>
                           <apply>
                              <times/>
                              <ci>
                                    AS_c
                              </ci>
                              <ci>
                                    AS_c
                              </ci>
                           </apply>
                           <ci>
                                 UGT1A3_AS_KI1
                           </ci>
                        </apply>
                     </apply>
                  </apply>
               </math>
            </kineticLaw>
         </reaction>
         <reaction id = "R_ASASL_c" reversible = "false">
            <listOfReactants>
               <speciesReference species = "ASL_c" stoichiometry = "1"/>
            </listOfReactants>
            <listOfProducts>
               <speciesReference species = "AS_c" stoichiometry = "1"/>
            </listOfProducts>
            <kineticLaw>
               <math xmlns = "http://www.w3.org/1998/Math/MathML">
                  <apply>
                     <times/>
                     <apply>
                        <plus/>
                        <ci>
                              k_CR_ASL_c
                        </ci>
                        <ci>
                              k_PON_ASL_c
                        </ci>
                     </apply>
                     <ci>
                           ASL_c
                     </ci>
                  </apply>
               </math>
            </kineticLaw>
         </reaction>
         <reaction id = "CR_oOH" reversible = "false">
            <listOfReactants>
               <speciesReference species = "ASLoOH_c" stoichiometry = "1"/>
            </listOfReactants>
            <listOfProducts>
               <speciesReference species = "ASoOH_c" stoichiometry = "1"/>
            </listOfProducts>
            <kineticLaw>
               <math xmlns = "http://www.w3.org/1998/Math/MathML">
                  <apply>
                     <times/>
                     <apply>
                        <plus/>
                        <ci>
                              k_CR_ASL_c
                        </ci>
                        <ci>
                              k_PON_OH_c
                        </ci>
                     </apply>
                     <ci>
                           ASLoOH_c
                     </ci>
                  </apply>
               </math>
            </kineticLaw>
         </reaction>
         <reaction id = "CR_pOH" reversible = "false">
            <listOfReactants>
               <speciesReference species = "ASLpOH_c" stoichiometry = "1"/>
            </listOfReactants>
            <listOfProducts>
               <speciesReference species = "ASpOH_c" stoichiometry = "1"/>
            </listOfProducts>
            <kineticLaw>
               <math xmlns = "http://www.w3.org/1998/Math/MathML">
                  <apply>
                     <times/>
                     <apply>
                        <plus/>
                        <ci>
                              k_CR_ASL_c
                        </ci>
                        <ci>
                              k_PON_OH_c
                        </ci>
                     </apply>
                     <ci>
                           ASLpOH_c
                     </ci>
                  </apply>
               </math>
            </kineticLaw>
         </reaction>
         <reaction id = "Export_AS" reversible = "false">
            <listOfReactants>
               <speciesReference species = "AS_c" stoichiometry = "1"/>
            </listOfReactants>
            <listOfProducts>
               <speciesReference species = "AS_m" stoichiometry = "1"/>
            </listOfProducts>
            <kineticLaw>
               <math xmlns = "http://www.w3.org/1998/Math/MathML">
                  <apply>
                     <times/>
                     <ci>
                           Export_AS_k
                     </ci>
                     <ci>
                           AS_c
                     </ci>
                  </apply>
               </math>
            </kineticLaw>
         </reaction>
         <reaction id = "Export_ASL" reversible = "false">
            <listOfReactants>
               <speciesReference species = "ASL_c" stoichiometry = "1"/>
            </listOfReactants>
            <listOfProducts>
               <speciesReference species = "ASL_m" stoichiometry = "1"/>
            </listOfProducts>
            <kineticLaw>
               <math xmlns = "http://www.w3.org/1998/Math/MathML">
                  <apply>
                     <times/>
                     <ci>
                           Export_ASL_k
                     </ci>
                     <ci>
                           ASL_c
                     </ci>
                  </apply>
               </math>
            </kineticLaw>
         </reaction>
         <reaction id = "Import_ASLpOH" reversible = "false">
            <listOfReactants>
               <speciesReference species = "ASLpOH_m" stoichiometry = "1"/>
            </listOfReactants>
            <listOfProducts>
               <speciesReference species = "ASLpOH_c" stoichiometry = "1"/>
            </listOfProducts>
            <kineticLaw>
               <math xmlns = "http://www.w3.org/1998/Math/MathML">
                  <apply>
                     <times/>
                     <ci>
                           Import_ASLpOH_k
                     </ci>
                     <ci>
                           ASLpOH_m
                     </ci>
                  </apply>
               </math>
            </kineticLaw>
         </reaction>
         <reaction id = "Import_ASLoOH" reversible = "false">
            <listOfReactants>
               <speciesReference species = "ASLoOH_m" stoichiometry = "1"/>
            </listOfReactants>
            <listOfProducts>
               <speciesReference species = "ASLoOH_c" stoichiometry = "1"/>
            </listOfProducts>
            <kineticLaw>
               <math xmlns = "http://www.w3.org/1998/Math/MathML">
                  <apply>
                     <times/>
                     <ci>
                           Import_ASLoOH_k
                     </ci>
                     <ci>
                           ASLoOH_m
                     </ci>
                  </apply>
               </math>
            </kineticLaw>
         </reaction>
         <reaction id = "ASpOH_Prot" reversible = "false">
            <listOfReactants>
               <speciesReference species = "ASpOH_c" stoichiometry = "1"/>
            </listOfReactants>
            <listOfProducts>
               <speciesReference species = "ASpOH_b" stoichiometry = "1"/>
            </listOfProducts>
            <kineticLaw>
               <math xmlns = "http://www.w3.org/1998/Math/MathML">
                  <apply>
                     <times/>
                     <ci>
                           Prot_k1
                     </ci>
                     <apply>
                        <minus/>
                        <apply>
                           <times/>
                           <apply>
                              <divide/>
                              <apply>
                                 <minus/>
                                 <cn type = "integer">
                                       1
                                 </cn>
                                 <ci>
                                       fu_AS
                                 </ci>
                              </apply>
                              <ci>
                                    fu_AS
                              </ci>
                           </apply>
                           <ci>
                                 ASpOH_c
                           </ci>
                        </apply>
                        <ci>
                              ASpOH_b
                        </ci>
                     </apply>
                  </apply>
               </math>
            </kineticLaw>
         </reaction>
         <reaction id = "ASoOH_Prot" reversible = "false">
            <listOfReactants>
               <speciesReference species = "ASoOH_c" stoichiometry = "1"/>
            </listOfReactants>
            <listOfProducts>
               <speciesReference species = "ASoOH_b" stoichiometry = "1"/>
            </listOfProducts>
            <kineticLaw>
               <math xmlns = "http://www.w3.org/1998/Math/MathML">
                  <apply>
                     <times/>
                     <ci>
                           Prot_k1
                     </ci>
                     <apply>
                        <minus/>
                        <apply>
                           <times/>
                           <apply>
                              <divide/>
                              <apply>
                                 <minus/>
                                 <cn type = "integer">
                                       1
                                 </cn>
                                 <ci>
                                       fu_AS
                                 </ci>
                              </apply>
                              <ci>
                                    fu_AS
                              </ci>
                           </apply>
                           <ci>
                                 ASoOH_c
                           </ci>
                        </apply>
                        <ci>
                              ASoOH_b
                        </ci>
                     </apply>
                  </apply>
               </math>
            </kineticLaw>
         </reaction>
         <reaction id = "ASLpOH_Prot" reversible = "false">
            <listOfReactants>
               <speciesReference species = "ASLpOH_c" stoichiometry = "1"/>
            </listOfReactants>
            <listOfProducts>
               <speciesReference species = "ASLpOH_b" stoichiometry = "1"/>
            </listOfProducts>
            <kineticLaw>
               <math xmlns = "http://www.w3.org/1998/Math/MathML">
                  <apply>
                     <times/>
                     <ci>
                           Prot_k1
                     </ci>
                     <apply>
                        <minus/>
                        <apply>
                           <times/>
                           <apply>
                              <divide/>
                              <apply>
                                 <minus/>
                                 <cn type = "integer">
                                       1
                                 </cn>
                                 <ci>
                                       fu_ASL
                                 </ci>
                              </apply>
                              <ci>
                                    fu_ASL
                              </ci>
                           </apply>
                           <ci>
                                 ASLpOH_c
                           </ci>
                        </apply>
                        <ci>
                              ASLpOH_b
                        </ci>
                     </apply>
                  </apply>
               </math>
            </kineticLaw>
         </reaction>
         <reaction id = "ASLoOH_Prot" reversible = "false">
            <listOfReactants>
               <speciesReference species = "ASLoOH_c" stoichiometry = "1"/>
            </listOfReactants>
            <listOfProducts>
               <speciesReference species = "ASLoOH_b" stoichiometry = "1"/>
            </listOfProducts>
            <kineticLaw>
               <math xmlns = "http://www.w3.org/1998/Math/MathML">
                  <apply>
                     <times/>
                     <ci>
                           Prot_k1
                     </ci>
                     <apply>
                        <minus/>
                        <apply>
                           <times/>
                           <apply>
                              <divide/>
                              <apply>
                                 <minus/>
                                 <cn type = "integer">
                                       1
                                 </cn>
                                 <ci>
                                       fu_ASL
                                 </ci>
                              </apply>
                              <ci>
                                    fu_ASL
                              </ci>
                           </apply>
                           <ci>
                                 ASLoOH_c
                           </ci>
                        </apply>
                        <ci>
                              ASLoOH_b
                        </ci>
                     </apply>
                  </apply>
               </math>
            </kineticLaw>
         </reaction>
         <reaction id = "AS_Prot" reversible = "false">
            <listOfReactants>
               <speciesReference species = "AS_c" stoichiometry = "1"/>
            </listOfReactants>
            <listOfProducts>
               <speciesReference species = "AS_b" stoichiometry = "1"/>
            </listOfProducts>
            <kineticLaw>
               <math xmlns = "http://www.w3.org/1998/Math/MathML">
                  <apply>
                     <times/>
                     <ci>
                           Prot_k1
                     </ci>
                     <apply>
                        <minus/>
                        <apply>
                           <times/>
                           <apply>
                              <divide/>
                              <apply>
                                 <minus/>
                                 <cn type = "integer">
                                       1
                                 </cn>
                                 <ci>
                                       fu_AS
                                 </ci>
                              </apply>
                              <ci>
                                    fu_AS
                              </ci>
                           </apply>
                           <ci>
                                 AS_c
                           </ci>
                        </apply>
                        <ci>
                              AS_b
                        </ci>
                     </apply>
                  </apply>
               </math>
            </kineticLaw>
         </reaction>
         <reaction id = "ASL_Prot" reversible = "false">
            <listOfReactants>
               <speciesReference species = "ASL_c" stoichiometry = "1"/>
            </listOfReactants>
            <listOfProducts>
               <speciesReference species = "ASL_b" stoichiometry = "1"/>
            </listOfProducts>
            <kineticLaw>
               <math xmlns = "http://www.w3.org/1998/Math/MathML">
                  <apply>
                     <times/>
                     <ci>
                           Prot_k1
                     </ci>
                     <apply>
                        <minus/>
                        <apply>
                           <times/>
                           <apply>
                              <divide/>
                              <apply>
                                 <minus/>
                                 <cn type = "integer">
                                       1
                                 </cn>
                                 <ci>
                                       fu_ASL
                                 </ci>
                              </apply>
                              <ci>
                                    fu_ASL
                              </ci>
                           </apply>
                           <ci>
                                 ASL_c
                           </ci>
                        </apply>
                        <ci>
                              ASL_b
                        </ci>
                     </apply>
                  </apply>
               </math>
            </kineticLaw>
         </reaction>
         <reaction id = "Import_ASpOH" reversible = "false">
            <listOfReactants>
               <speciesReference species = "ASpOH_m" stoichiometry = "1"/>
            </listOfReactants>
            <listOfProducts>
               <speciesReference species = "ASpOH_c" stoichiometry = "1"/>
            </listOfProducts>
            <kineticLaw>
               <math xmlns = "http://www.w3.org/1998/Math/MathML">
                  <apply>
                     <times/>
                     <ci>
                           Import_ASpOH_k
                     </ci>
                     <ci>
                           ASpOH_m
                     </ci>
                  </apply>
               </math>
            </kineticLaw>
         </reaction>
         <reaction id = "R_ASASL_m" reversible = "false">
            <listOfReactants>
               <speciesReference species = "ASL_m" stoichiometry = "1"/>
            </listOfReactants>
            <listOfProducts>
               <speciesReference species = "AS_m" stoichiometry = "1"/>
            </listOfProducts>
            <kineticLaw>
               <math xmlns = "http://www.w3.org/1998/Math/MathML">
                  <apply>
                     <times/>
                     <ci>
                           k_CR_ASL_m
                     </ci>
                     <ci>
                           ASL_m
                     </ci>
                  </apply>
               </math>
            </kineticLaw>
         </reaction>
         <reaction id = "R_pOH_m" reversible = "false">
            <listOfReactants>
               <speciesReference species = "ASLpOH_m" stoichiometry = "1"/>
            </listOfReactants>
            <listOfProducts>
               <speciesReference species = "ASpOH_m" stoichiometry = "1"/>
            </listOfProducts>
            <kineticLaw>
               <math xmlns = "http://www.w3.org/1998/Math/MathML">
                  <apply>
                     <times/>
                     <ci>
                           k_CR_ASL_m
                     </ci>
                     <ci>
                           ASLpOH_m
                     </ci>
                  </apply>
               </math>
            </kineticLaw>
         </reaction>
         <reaction id = "R_oOH_m" reversible = "false">
            <listOfReactants>
               <speciesReference species = "ASLoOH_m" stoichiometry = "1"/>
            </listOfReactants>
            <listOfProducts>
               <speciesReference species = "ASoOH_m" stoichiometry = "1"/>
            </listOfProducts>
            <kineticLaw>
               <math xmlns = "http://www.w3.org/1998/Math/MathML">
                  <apply>
                     <times/>
                     <ci>
                           k_CR_ASL_m
                     </ci>
                     <ci>
                           ASLoOH_m
                     </ci>
                  </apply>
               </math>
            </kineticLaw>
         </reaction>
         <reaction id = "Export_ASLpOH" reversible = "false">
            <listOfReactants>
               <speciesReference species = "ASLpOH_c" stoichiometry = "1"/>
            </listOfReactants>
            <listOfProducts>
               <speciesReference species = "ASLpOH_m" stoichiometry = "1"/>
            </listOfProducts>
            <kineticLaw>
               <math xmlns = "http://www.w3.org/1998/Math/MathML">
                  <apply>
                     <times/>
                     <ci>
                           Export_ASLpOH_k
                     </ci>
                     <ci>
                           ASLpOH_c
                     </ci>
                  </apply>
               </math>
            </kineticLaw>
         </reaction>
         <reaction id = "Export_ASLoOH" reversible = "false">
            <listOfReactants>
               <speciesReference species = "ASLoOH_c" stoichiometry = "1"/>
            </listOfReactants>
            <listOfProducts>
               <speciesReference species = "ASLoOH_m" stoichiometry = "1"/>
            </listOfProducts>
            <kineticLaw>
               <math xmlns = "http://www.w3.org/1998/Math/MathML">
                  <apply>
                     <times/>
                     <ci>
                           Export_ASLoOH_k
                     </ci>
                     <ci>
                           ASLoOH_c
                     </ci>
                  </apply>
               </math>
            </kineticLaw>
         </reaction>
         <reaction id = "Export_ASpOH" reversible = "false">
            <listOfReactants>
               <speciesReference species = "ASpOH_c" stoichiometry = "1"/>
            </listOfReactants>
            <listOfProducts>
               <speciesReference species = "ASpOH_m" stoichiometry = "1"/>
            </listOfProducts>
            <kineticLaw>
               <math xmlns = "http://www.w3.org/1998/Math/MathML">
                  <apply>
                     <times/>
                     <ci>
                           Export_ASpOH_k
                     </ci>
                     <ci>
                           ASpOH_c
                     </ci>
                  </apply>
               </math>
            </kineticLaw>
         </reaction>
         <reaction id = "Import_ASoOH" reversible = "false">
            <listOfReactants>
               <speciesReference species = "ASoOH_m" stoichiometry = "1"/>
            </listOfReactants>
            <listOfProducts>
               <speciesReference species = "ASoOH_c" stoichiometry = "1"/>
            </listOfProducts>
            <kineticLaw>
               <math xmlns = "http://www.w3.org/1998/Math/MathML">
                  <apply>
                     <times/>
                     <ci>
                           Import_ASoOH_k
                     </ci>
                     <ci>
                           ASoOH_m
                     </ci>
                  </apply>
               </math>
            </kineticLaw>
         </reaction>
      </listOfReactions>
   </model>
</sbml>
